# Supplementary material for: Somatostatin-type and allatostatin-C–type neuropeptides are paralogous and have opposing myoregulatory roles in an echinoderm
Source: Proc Natl Acad Sci U S A. 2022 Feb 10;119(7):e2113589119. doi: 10.1073/pnas.2113589119 (PMC8851493; doi:10.1073/pnas.2113589119)
Supplement: Supplementary File [file pnas.2113589119.sd01.xlsx]

## Sheet: Synteny
Gene ID	Symbol	Gene name	Scientific name	Tax ID	Chromosome	Chromosome ID	Start	End	Orientation	Transcripts	Proteins
117291603	LOC117291603	glutamate receptor ionotropic, NMDA 1-like	Asterias rubens	7604	6	NC_047067.1	68809	89316	minus	XM_033773420.1,XM_033773421.1	XP_033629311.1,XP_033629312.1
117291259	LOC117291259	octopamine receptor 1-like	Asterias rubens	7604	6	NC_047067.1	158596	160088	minus	XM_033772886.1	XP_033628777.1
117291260	LOC117291260	uncharacterized LOC117291260	Asterias rubens	7604	6	NC_047067.1	843785	854685	plus	XM_033772887.1	XP_033628778.1
117291615	LOC117291615	epidermal growth factor receptor-like	Asterias rubens	7604	6	NC_047067.1	1104840	1157624	plus	XM_033773431.1,XM_033773432.1,XM_033773433.1,XM_033773435.1,XM_033773436.1,XM_033773437.1,XR_004519172.1,XR_004519173.1	XP_033629322.1,XP_033629323.1,XP_033629324.1,XP_033629326.1,XP_033629327.1,XP_033629328.1
117291261	LOC117291261	alpha-1A adrenergic receptor-like	Asterias rubens	7604	6	NC_047067.1	1244322	1245416	minus	XM_033772889.1	XP_033628780.1
117291273	LOC117291273	neurogenic locus notch homolog protein 1-like	Asterias rubens	7604	6	NC_047067.1	2330498	2341062	minus	XM_033772904.1	XP_033628795.1
117291583	LOC117291583	calcium-activated chloride channel regulator 3A-1-like	Asterias rubens	7604	6	NC_047067.1	2448607	2468330	plus	XM_033773397.1	XP_033629288.1
117291814	LOC117291814	leucine-rich repeat and death domain-containing protein 1-like	Asterias rubens	7604	6	NC_047067.1	2521787	2530160	plus	XM_033773732.1,XM_033773733.1	XP_033629623.1,XP_033629624.1
117291607	LOC117291607	phosphatidylinositol N-acetylglucosaminyltransferase subunit A-like	Asterias rubens	7604	6	NC_047067.1	2541876	2555731	minus	XM_033773425.1	XP_033629316.1
117291279	LOC117291279	monocarboxylate transporter 12-like	Asterias rubens	7604	6	NC_047067.1	2653821	2658396	plus	XM_033772911.1	XP_033628802.1
117291344	LOC117291344	cyclin-dependent kinase 14-like	Asterias rubens	7604	6	NC_047067.1	2720897	2794796	plus	XM_033772988.1,XM_033772989.1	XP_033628879.1,XP_033628880.1
117291173	LOC117291173	calcium/calmodulin-dependent 3',5'-cyclic nucleotide phosphodiesterase 1A-like	Asterias rubens	7604	6	NC_047067.1	3102332	3149793	plus	XM_033772747.1,XM_033772748.1,XM_033772749.1	XP_033628638.1,XP_033628639.1,XP_033628640.1
117291280	LOC117291280	putative N-acetylated-alpha-linked acidic dipeptidase	Asterias rubens	7604	6	NC_047067.1	3151970	3159726	plus	XM_033772912.1	XP_033628803.1
117291486	LOC117291486	prohibitin-like	Asterias rubens	7604	6	NC_047067.1	3299653	3306116	minus	XM_033773220.1	XP_033629111.1
117291285	LOC117291285	caltractin-like	Asterias rubens	7604	6	NC_047067.1	3653626	3658085	plus	XM_033772918.1	XP_033628809.1
117291243	LOC117291243	cell division cycle protein 27 homolog	Asterias rubens	7604	6	NC_047067.1	3722951	3746413	minus	XM_033772862.1	XP_033628753.1
117291879	LOC117291879	neurogenic locus notch homolog protein 1-like	Asterias rubens	7604	6	NC_047067.1	4063015	4099715	plus	XM_033773824.1	XP_033629715.1
117291282	LOC117291282	cardioacceleratory peptide receptor-like	Asterias rubens	7604	6	NC_047067.1	4284614	4330354	plus	XM_033772914.1,XM_033772915.1,XM_033772916.1	XP_033628805.1,XP_033628806.1,XP_033628807.1
117291191	LOC117291191	excitatory amino acid transporter-like	Asterias rubens	7604	6	NC_047067.1	5261055	5286459	minus	XM_033772781.1,XM_033772782.1,XM_033772784.1,XM_033772785.1	XP_033628672.1,XP_033628673.1,XP_033628675.1,XP_033628676.1
117291893	LOC117291893	AP-4 complex subunit beta-1-like	Asterias rubens	7604	6	NC_047067.1	5512236	5526558	minus	XM_033773888.1,XM_033773889.1,XM_033773890.1	XP_033629779.1,XP_033629780.1,XP_033629781.1
117291687	LOC117291687	uncharacterized LOC117291687	Asterias rubens	7604	6	NC_047067.1	5997964	6004061	plus	XM_033773534.1	XP_033629425.1
117291237	LOC117291237	carbamoyl-phosphate synthase [ammonia], mitochondrial-like	Asterias rubens	7604	6	NC_047067.1	6104671	6139712	plus	XM_033772852.1	XP_033628743.1
117291306	LOC117291306	metabotropic glutamate receptor 4-like	Asterias rubens	7604	6	NC_047067.1	6330425	6333198	plus	XM_033772944.1	XP_033628835.1
117291795	LOC117291795	galanin receptor type 2-like	Asterias rubens	7604	6	NC_047067.1	6356053	6379299	plus	XM_033773708.1,XM_033773709.1	XP_033629599.1,XP_033629600.1
117291307	LOC117291307	von Willebrand factor D and EGF domain-containing protein-like	Asterias rubens	7604	6	NC_047067.1	6578079	6656848	plus	XM_033772945.1	XP_033628836.1
117291821	LOC117291821	uncharacterized LOC117291821	Asterias rubens	7604	6	NC_047067.1	6699628	6703571	plus	XM_033773747.1	XP_033629638.1
117291312	LOC117291312	beta,beta-carotene 9',10'-oxygenase-like	Asterias rubens	7604	6	NC_047067.1	7020540	7028010	minus	XM_033772950.1	XP_033628841.1
		Somatostatin 1 precursor	Asterias rubens	7604	6	NC_047067.1	7063577	7127586	plus	KT601708.1	ALJ99950.1
117291564	LOC117291564	demethylmenaquinone methyltransferase-like	Asterias rubens	7604	6	NC_047067.1	7328731	7335717	minus	XM_033773364.1,XM_033773366.1,XM_033773367.1,XM_033773368.1	XP_033629255.1,XP_033629257.1,XP_033629258.1,XP_033629259.1
117291325	LOC117291325	titin-like	Asterias rubens	7604	6	NC_047067.1	7841664	8093282	minus	XM_033772967.1	XP_033628858.1
117291326	LOC117291326	quinone oxidoreductase PIG3-like	Asterias rubens	7604	6	NC_047067.1	8216653	8221587	minus	XM_033772969.1	XP_033628860.1
117291328	LOC117291328	proto-oncogene Wnt-3-like	Asterias rubens	7604	6	NC_047067.1	8266739	8274499	plus	XM_033772970.1	XP_033628861.1
117291717	LOC117291717	beclin-1-like	Asterias rubens	7604	6	NC_047067.1	8369084	8380175	plus	XM_033773578.1,XM_033773579.1	XP_033629469.1,XP_033629470.1
117291330	LOC117291330	sulfotransferase family cytosolic 1B member 1-like	Asterias rubens	7604	6	NC_047067.1	8433690	8439749	plus	XM_033772972.1	XP_033628863.1
117291861	LOC117291861	sulfotransferase 1C2-like	Asterias rubens	7604	6	NC_047067.1	8504584	8514975	minus	XM_033773796.1,XM_033773798.1,XM_033773799.1	XP_033629687.1,XP_033629689.1,XP_033629690.1
117291868	LOC117291868	aldehyde dehydrogenase family 16 member A1-like	Asterias rubens	7604	6	NC_047067.1	8626827	8637866	minus	XM_033773810.1	XP_033629701.1
117291333	LOC117291333	neuromedin-U receptor 2-like	Asterias rubens	7604	6	NC_047067.1	8784033	8784942	minus	XM_033772976.1	XP_033628867.1
117291335	LOC117291335	uncharacterized protein K02A2.6-like	Asterias rubens	7604	6	NC_047067.1	8827645	8831619	minus	XM_033772979.1	XP_033628870.1
117291721	LOC117291721	mitochondrial uncoupling protein 3-like	Asterias rubens	7604	6	NC_047067.1	8915665	8935547	minus	XM_033773585.1,XM_033773586.1	XP_033629476.1,XP_033629477.1
117291741	LOC117291741	uncharacterized LOC117291741	Asterias rubens	7604	6	NC_047067.1	8960102	8979714	minus	XM_033773615.1,XM_033773616.1,XM_033773617.1,XM_033773618.1,XM_033773619.1	XP_033629506.1,XP_033629507.1,XP_033629508.1,XP_033629509.1,XP_033629510.1
117291255	LOC117291255	nephrocystin-3-like	Asterias rubens	7604	6	NC_047067.1	9110157	9146258	plus	XM_033772877.1,XM_033772878.1	XP_033628768.1,XP_033628769.1
117291746	LOC117291746	transcription initiation factor TFIID subunit 5-like	Asterias rubens	7604	6	NC_047067.1	9475238	9495064	minus	XM_033773635.1	XP_033629526.1
117291598	LOC117291598	proton-coupled folate transporter-like	Asterias rubens	7604	6	NC_047067.1	9517974	9529500	minus	XM_033773414.1,XM_033773415.1	XP_033629305.1,XP_033629306.1
117291339	LOC117291339	acetylcholine receptor subunit beta-type acr-2-like	Asterias rubens	7604	6	NC_047067.1	9531526	9538725	plus	XM_033772982.1	XP_033628873.1
117291540	LOC117291540	aldehyde dehydrogenase, mitochondrial-like	Asterias rubens	7604	6	NC_047067.1	9548260	9571254	minus	XM_033773329.1	XP_033629220.1
117291842	LOC117291842	snaclec 1-like	Asterias rubens	7604	6	NC_047067.1	9858229	9859991	minus	XM_033773774.1	XP_033629665.1
117291315	LOC117291315	ubiquitin carboxyl-terminal hydrolase 47-like	Asterias rubens	7604	6	NC_047067.1	10144447	10171410	minus	XM_033772954.1,XM_033772955.1	XP_033628845.1,XP_033628846.1
117291933	LOC117291933	cytosolic 5'-nucleotidase 3-like	Asterias rubens	7604	6	NC_047067.1	10887504	10896931	minus	XM_033773953.1	XP_033629844.1
117291935	LOC117291935	zinc finger and BTB domain-containing protein 17-like	Asterias rubens	7604	6	NC_047067.1	10905767	10922792	plus	XM_033773955.1	XP_033629846.1
117291940	LOC117291940	NACHT domain- and WD repeat-containing protein 1-like	Asterias rubens	7604	6	NC_047067.1	11027157	11044854	minus	XM_033773959.1,XM_033773960.1	XP_033629850.1,XP_033629851.1
117291422	LOC117291422	uncharacterized LOC117291422	Asterias rubens	7604	6	NC_047067.1	11107220	11263342	plus	XM_033773076.1	XP_033628967.1
117291703	LOC117291703	DNA ligase 4-like	Asterias rubens	7604	6	NC_047067.1	11954897	11982122	minus	XM_033773554.1	XP_033629445.1
117291654	LOC117291654	synaptotagmin-5-like	Asterias rubens	7604	6	NC_047067.1	12102088	12111496	minus	XM_033773498.1	XP_033629389.1
117291210	LOC117291210	serine/threonine-protein kinase 33-like	Asterias rubens	7604	6	NC_047067.1	12466707	12489483	minus	XM_033772810.1,XM_033772811.1	XP_033628701.1,XP_033628702.1
117291744	LOC117291744	anoctamin-4-like	Asterias rubens	7604	6	NC_047067.1	12513219	12583098	plus	XM_033773622.1,XM_033773623.1,XM_033773624.1,XM_033773625.1,XM_033773626.1,XM_033773627.1,XM_033773628.1,XM_033773629.1,XM_033773630.1,XM_033773631.1,XM_033773632.1,XM_033773633.1,XM_033773634.1	XP_033629513.1,XP_033629514.1,XP_033629515.1,XP_033629516.1,XP_033629517.1,XP_033629518.1,XP_033629519.1,XP_033629520.1,XP_033629521.1,XP_033629522.1,XP_033629523.1,XP_033629524.1,XP_033629525.1
117291310	LOC117291310	alsin-like	Asterias rubens	7604	6	NC_047067.1	13721546	13769335	minus	XM_033772948.1,XM_033772949.1	XP_033628839.1,XP_033628840.1
117291535	LOC117291535	kinesin-like protein KIF9	Asterias rubens	7604	6	NC_047067.1	13770942	13783054	plus	XM_033773315.1	XP_033629206.1
117291738	LOC117291738	carboxy-terminal domain RNA polymerase II polypeptide A small phosphatase 1-like	Asterias rubens	7604	6	NC_047067.1	14063343	14103705	minus	XM_033773610.1	XP_033629501.1
117291226	LOC117291226	transmembrane protein 163-like	Asterias rubens	7604	6	NC_047067.1	14414809	14432676	minus	XM_033772835.1,XM_033772836.1	XP_033628726.1,XP_033628727.1
117291864	LOC117291864	cytochrome P450 4F22-like	Asterias rubens	7604	6	NC_047067.1	15349355	15365431	minus	XM_033773802.1,XM_033773803.1	XP_033629693.1,XP_033629694.1
117291494	LOC117291494	ras-related protein R-Ras2-like	Asterias rubens	7604	6	NC_047067.1	15842116	15855544	minus	XM_033773236.1	XP_033629127.1
117291374	LOC117291374	uncharacterized LOC117291374	Asterias rubens	7604	6	NC_047067.1	15959313	15961924	minus	XM_033773024.1	XP_033628915.1
117291377	LOC117291377	uncharacterized LOC117291377	Asterias rubens	7604	6	NC_047067.1	16368626	16371379	plus	XM_033773028.1	XP_033628919.1
117291391	LOC117291391	vesicle-fusing ATPase-like	Asterias rubens	7604	6	NC_047067.1	16414175	16631629	plus	XM_033773044.1	XP_033628935.1
117291727	LOC117291727	carnitine O-palmitoyltransferase 1, liver isoform-like	Asterias rubens	7604	6	NC_047067.1	17260110	17321721	plus	XM_033773593.1,XM_033773594.1	XP_033629484.1,XP_033629485.1
117291532	LOC117291532	uncharacterized LOC117291532	Asterias rubens	7604	6	NC_047067.1	18071538	18076148	minus	XM_033773311.1,XM_033773312.1	XP_033629202.1,XP_033629203.1
117291111	LOC117291111	uncharacterized LOC117291111	Asterias rubens	7604	6	NC_047067.1	18493093	18505457	minus	XM_033772640.1,XM_033772641.1,XM_033772642.1	XP_033628531.1,XP_033628532.1,XP_033628533.1
117291399	LOC117291399	alpha-N-acetylgalactosamine-specific lectin-like	Asterias rubens	7604	6	NC_047067.1	18665407	18668587	plus	XM_033773052.1	XP_033628943.1
117291651	LOC117291651	IgGFc-binding protein-like	Asterias rubens	7604	6	NC_047067.1	18757133	18769621	plus	XM_033773495.1	XP_033629386.1
117291402	LOC117291402	uncharacterized LOC117291402	Asterias rubens	7604	6	NC_047067.1	19087515	19092688	minus	XM_033773056.1	XP_033628947.1
117291439	LOC117291439	actin-related protein 3	Asterias rubens	7604	6	NC_047067.1	20472035	20484690	plus	XM_033773123.1	XP_033629014.1
117291411	LOC117291411	snaclec 3-like	Asterias rubens	7604	6	NC_047067.1	20521568	20522293	minus	XM_033773064.1	XP_033628955.1
117291412	LOC117291412	cyclin N-terminal domain-containing protein 1-like	Asterias rubens	7604	6	NC_047067.1	20523936	20527876	minus	XM_033773065.1	XP_033628956.1
117291909	LOC117291909	1-phosphatidylinositol 4,5-bisphosphate phosphodiesterase delta-4-like	Asterias rubens	7604	6	NC_047067.1	20528074	20563400	plus	XM_033773914.1,XM_033773915.1,XM_033773916.1,XM_033773917.1	XP_033629805.1,XP_033629806.1,XP_033629807.1,XP_033629808.1
117291751	LOC117291751	beta-1,3-galactosyltransferase 1-like	Asterias rubens	7604	6	NC_047067.1	20586880	20588676	minus	XM_033773647.1	XP_033629538.1
117291524	LOC117291524	collagen alpha-1(X) chain-like	Asterias rubens	7604	6	NC_047067.1	20783804	20785279	minus	XM_033773300.1	XP_033629191.1
117291489	LOC117291489	somatostatin receptor type 5-like	Asterias rubens	7604	6	NC_047067.1	21244338	21250573	plus	XM_033773226.1	XP_033629117.1
117291228	LOC117291228	inversin-like	Asterias rubens	7604	6	NC_047067.1	21808588	21822444	minus	XM_033772838.1	XP_033628729.1
117291149	LOC117291149	cytochrome P450 2D16-like	Asterias rubens	7604	6	NC_047067.1	22004147	22011551	minus	XM_033772700.1	XP_033628591.1
117291897	LOC117291897	uncharacterized LOC117291897	Asterias rubens	7604	6	NC_047067.1	22026200	22035718	plus	XM_033773895.1	XP_033629786.1
117291426	LOC117291426	uncharacterized LOC117291426	Asterias rubens	7604	6	NC_047067.1	22037978	22090599	plus	XM_033773094.1	XP_033628985.1
117291425	LOC117291425	uncharacterized LOC117291425	Asterias rubens	7604	6	NC_047067.1	22092539	22132239	plus	XM_033773088.1,XM_033773089.1,XM_033773090.1,XM_033773091.1,XM_033773092.1,XM_033773093.1	XP_033628979.1,XP_033628980.1,XP_033628981.1,XP_033628982.1,XP_033628983.1,XP_033628984.1
117291420	LOC117291420	uncharacterized protein K02A2.6-like	Asterias rubens	7604	6	NC_047067.1	22178342	22182244	plus	XM_033773074.1	XP_033628965.1
117291595	LOC117291595	rho GTPase-activating protein 8-like	Asterias rubens	7604	6	NC_047067.1	22409912	22419737	minus	XM_033773410.1	XP_033629301.1
117291872	LOC117291872	uncharacterized LOC117291872	Asterias rubens	7604	6	NC_047067.1	22452018	22481728	minus	XM_033773814.1	XP_033629705.1
117291918	LOC117291918	galactosylceramide sulfotransferase-like	Asterias rubens	7604	6	NC_047067.1	22492672	22498451	minus	XM_033773924.1	XP_033629815.1
117302352	LOC117302352	Hermansky-Pudlak syndrome 3 protein-like	Asterias rubens	7604	18	NC_047079.1	64730	100042	minus	XM_033786268.1	XP_033642159.1
117302343	LOC117302343	gamma-aminobutyric acid receptor-associated protein	Asterias rubens	7604	18	NC_047079.1	100975	109186	minus	XM_033786258.1	XP_033642149.1
117302728	LOC117302728	glycosyltransferase 8 domain-containing protein 1-like	Asterias rubens	7604	18	NC_047079.1	109964	120496	plus	XM_033786731.1	XP_033642622.1
117302490	LOC117302490	RNA polymerase II subunit A C-terminal domain phosphatase SSU72-like	Asterias rubens	7604	18	NC_047079.1	132374	146271	minus	XM_033786448.1	XP_033642339.1
117302701	LOC117302701	pre-mRNA 3' end processing protein WDR33-like	Asterias rubens	7604	18	NC_047079.1	146826	166293	plus	XM_033786698.1	XP_033642589.1
117302747	LOC117302747	cytochrome b5 domain-containing protein 1-like	Asterias rubens	7604	18	NC_047079.1	170579	176827	minus	XM_033786768.1	XP_033642659.1
117302684	LOC117302684	uncharacterized LOC117302684	Asterias rubens	7604	18	NC_047079.1	188233	198879	minus	XM_033786673.1,XM_033786674.1	XP_033642564.1,XP_033642565.1
117302163	LOC117302163	ubiquitin-conjugating enzyme E2 J2-like	Asterias rubens	7604	18	NC_047079.1	199405	211487	plus	XM_033785973.1	XP_033641864.1
117302165	LOC117302165	uncharacterized LOC117302165	Asterias rubens	7604	18	NC_047079.1	223916	228229	minus	XM_033785975.1	XP_033641866.1
117302166	LOC117302166	60S ribosome subunit biogenesis protein NIP7 homolog	Asterias rubens	7604	18	NC_047079.1	228521	235789	plus	XM_033785976.1	XP_033641867.1
117302167	LOC117302167	anoctamin-7-like	Asterias rubens	7604	18	NC_047079.1	239984	284707	plus	XM_033785977.1,XM_033785978.1,XM_033785979.1	XP_033641868.1,XP_033641869.1,XP_033641870.1
117302153	LOC117302153	vigilin-like	Asterias rubens	7604	18	NC_047079.1	285760	316464	minus	XM_033785957.1	XP_033641848.1
117302464	LOC117302464	glutamic acid-rich protein-like	Asterias rubens	7604	18	NC_047079.1	338659	347046	plus	XM_033786419.1	XP_033642310.1
117302494	LOC117302494	chordin-like	Asterias rubens	7604	18	NC_047079.1	358447	399785	plus	XM_033786449.1,XM_033786450.1,XM_033786451.1,XM_033786452.1	XP_033642340.1,XP_033642341.1,XP_033642342.1,XP_033642343.1
117302541	LOC117302541	uncharacterized LOC117302541	Asterias rubens	7604	18	NC_047079.1	407473	417225	minus	XM_033786515.1	XP_033642406.1
117302705	LOC117302705	DDB1- and CUL4-associated factor 17-like	Asterias rubens	7604	18	NC_047079.1	466431	505657	minus	XM_033786703.1	XP_033642594.1
117302748	LOC117302748	uncharacterized LOC117302748	Asterias rubens	7604	18	NC_047079.1	555356	565230	plus	XM_033786769.1	XP_033642660.1
117302239	LOC117302239	kazrin-like	Asterias rubens	7604	18	NC_047079.1	575450	647559	minus	XM_033786087.1,XM_033786088.1	XP_033641978.1,XP_033641979.1
117302260	LOC117302260	activated CDC42 kinase 1-like	Asterias rubens	7604	18	NC_047079.1	649200	703463	plus	XM_033786117.1	XP_033642008.1
117302277	LOC117302277	glyceraldehyde-3-phosphate dehydrogenase-like	Asterias rubens	7604	18	NC_047079.1	707334	771327	minus	XM_033786142.1	XP_033642033.1
117302768	LOC117302768	spermidine synthase-like	Asterias rubens	7604	18	NC_047079.1	935468	957734	plus	XM_033786792.1	XP_033642683.1
117302084	LOC117302084	E3 ubiquitin-protein ligase TRAIP-like	Asterias rubens	7604	18	NC_047079.1	979113	1001578	plus	XM_033785881.1	XP_033641772.1
117302547	LOC117302547	uncharacterized LOC117302547	Asterias rubens	7604	18	NC_047079.1	1138183	1142250	minus	XM_033786522.1	XP_033642413.1
117302550	LOC117302550	uncharacterized protein F54H12.2-like	Asterias rubens	7604	18	NC_047079.1	1170178	1170774	minus	XM_033786524.1	XP_033642415.1
117302552	LOC117302552	uncharacterized LOC117302552	Asterias rubens	7604	18	NC_047079.1	1172760	1173230	minus	XM_033786526.1	XP_033642417.1
117302554	LOC117302554	uncharacterized LOC117302554	Asterias rubens	7604	18	NC_047079.1	1201872	1208158	minus	XM_033786529.1	XP_033642420.1
117302259	LOC117302259	proteasome subunit beta type-6-like	Asterias rubens	7604	18	NC_047079.1	1315253	1325731	plus	XM_033786116.1	XP_033642007.1
117302319	LOC117302319	uncharacterized LOC117302319	Asterias rubens	7604	18	NC_047079.1	1330111	1335622	minus	XM_033786216.1	XP_033642107.1
117302475	LOC117302475	uncharacterized LOC117302475	Asterias rubens	7604	18	NC_047079.1	1335979	1347823	plus	XM_033786433.1	XP_033642324.1
117302478	LOC117302478	ephrin type-A receptor 8-like	Asterias rubens	7604	18	NC_047079.1	1349291	1382722	minus	XM_033786435.1,XM_033786436.1	XP_033642326.1,XP_033642327.1
117302252	LOC117302252	phosphatidylinositol 4,5-bisphosphate 3-kinase catalytic subunit alpha isoform-like	Asterias rubens	7604	18	NC_047079.1	1558115	1621684	minus	XM_033786105.1	XP_033641996.1
117302559	LOC117302559	leucine-, glutamate- and lysine-rich protein 1-like	Asterias rubens	7604	18	NC_047079.1	1626566	1641004	minus	XM_033786534.1	XP_033642425.1
117302283	LOC117302283	uncharacterized LOC117302283	Asterias rubens	7604	18	NC_047079.1	1685182	1758295	plus	XM_033786156.1	XP_033642047.1
117302199	LOC117302199	enolase-like	Asterias rubens	7604	18	NC_047079.1	1855973	1870281	minus	XM_033786016.1	XP_033641907.1
117302618	LOC117302618	protein RER1-like	Asterias rubens	7604	18	NC_047079.1	1870485	1881079	plus	XM_033786598.1,XM_033786599.1,XM_033786600.1	XP_033642489.1,XP_033642490.1,XP_033642491.1
117302739	LOC117302739	solute carrier family 35 member F6-like	Asterias rubens	7604	18	NC_047079.1	1882782	1893247	plus	XM_033786746.1,XM_033786747.1,XM_033786748.1,XM_033786749.1	XP_033642637.1,XP_033642638.1,XP_033642639.1,XP_033642640.1
117302442	LOC117302442	triosephosphate isomerase-like	Asterias rubens	7604	18	NC_047079.1	1898574	1905430	minus	XM_033786389.1	XP_033642280.1
117302741	LOC117302741	DNA damage-binding protein 2-like	Asterias rubens	7604	18	NC_047079.1	1905768	1917632	plus	XM_033786752.1,XM_033786754.1,XM_033786755.1	XP_033642643.1,XP_033642645.1,XP_033642646.1
117302571	LOC117302571	uncharacterized LOC117302571	Asterias rubens	7604	18	NC_047079.1	2095945	2098559	minus	XM_033786548.1	XP_033642439.1
117302529	LOC117302529	ubiquitin carboxyl-terminal hydrolase 48-like	Asterias rubens	7604	18	NC_047079.1	2127859	2153943	minus	XM_033786503.1,XM_033786504.1	XP_033642394.1,XP_033642395.1
117302454	LOC117302454	complement C1q and tumor necrosis factor-related protein 9-like	Asterias rubens	7604	18	NC_047079.1	2243681	2250995	plus	XM_033786409.1	XP_033642300.1
117302585	LOC117302585	alkaline phosphatase-like	Asterias rubens	7604	18	NC_047079.1	2432035	2442835	minus	XM_033786562.1	XP_033642453.1
117302429	LOC117302429	branched-chain-amino-acid aminotransferase-like protein 2	Asterias rubens	7604	18	NC_047079.1	2542737	2545336	minus	XM_033786372.1	XP_033642263.1
117302516	LOC117302516	uncharacterized LOC117302516	Asterias rubens	7604	18	NC_047079.1	2546849	2574928	plus	XM_033786483.1,XM_033786484.1,XM_033786485.1	XP_033642374.1,XP_033642375.1,XP_033642376.1
117302171	LOC117302171	activated Cdc42 kinase-like	Asterias rubens	7604	18	NC_047079.1	2597703	2662012	minus	XM_033785982.1,XM_033785984.1,XM_033785985.1	XP_033641873.1,XP_033641875.1,XP_033641876.1
117302316	LOC117302316	EF-hand domain-containing protein D2-like	Asterias rubens	7604	18	NC_047079.1	2667895	2680471	minus	XM_033786211.1	XP_033642102.1
117302448	LOC117302448	OTU domain-containing protein 3-like	Asterias rubens	7604	18	NC_047079.1	2689762	2701865	minus	XM_033786401.1,XM_033786402.1	XP_033642292.1,XP_033642293.1
117302339	LOC117302339	solute carrier family 25 member 36-A-like	Asterias rubens	7604	18	NC_047079.1	2706708	2714669	minus	XM_033786246.1	XP_033642137.1
117302696	LOC117302696	calsyntenin-1-like	Asterias rubens	7604	18	NC_047079.1	2731480	2763506	minus	XM_033786693.1,XM_033786694.1	XP_033642584.1,XP_033642585.1
117302406	LOC117302406	protein LZIC-like	Asterias rubens	7604	18	NC_047079.1	2832591	2839886	minus	XM_033786341.1,XM_033786342.1	XP_033642232.1,XP_033642233.1
117302201	LOC117302201	transmembrane protein 47-like	Asterias rubens	7604	18	NC_047079.1	2845083	2850382	minus	XM_033786018.1	XP_033641909.1
117302200	LOC117302200	protein smg8-like	Asterias rubens	7604	18	NC_047079.1	2850921	2874549	plus	XM_033786017.1	XP_033641908.1
117302180	LOC117302180	uncharacterized LOC117302180	Asterias rubens	7604	18	NC_047079.1	2914535	3049654	plus	XM_033785994.1	XP_033641885.1
117302246	LOC117302246	prohibitin-2-like	Asterias rubens	7604	18	NC_047079.1	3055054	3062912	minus	XM_033786096.1	XP_033641987.1
117302244	LOC117302244	solute carrier family 35 member E2B-like	Asterias rubens	7604	18	NC_047079.1	3068510	3077595	minus	XM_033786093.1,XM_033786094.1	XP_033641984.1,XP_033641985.1
117302243	LOC117302243	protein ELYS-like	Asterias rubens	7604	18	NC_047079.1	3073169	3145836	plus	XM_033786089.1,XM_033786090.1,XM_033786091.1	XP_033641980.1,XP_033641981.1,XP_033641982.1
117302245	LOC117302245	retinol dehydrogenase 7-like	Asterias rubens	7604	18	NC_047079.1	3125965	3135969	minus	XM_033786095.1	XP_033641986.1
117302225	LOC117302225	NAD kinase-like	Asterias rubens	7604	18	NC_047079.1	3152804	3187376	minus	XM_033786057.1,XM_033786058.1,XM_033786059.1,XM_033786060.1,XM_033786061.1	XP_033641948.1,XP_033641949.1,XP_033641950.1,XP_033641951.1,XP_033641952.1
117302742	LOC117302742	type-1 angiotensin II receptor-associated protein-like	Asterias rubens	7604	18	NC_047079.1	3190313	3220944	plus	XM_033786756.1	XP_033642647.1
117302304	LOC117302304	leucine-rich repeat-containing protein 23-like	Asterias rubens	7604	18	NC_047079.1	3229153	3244204	minus	XM_033786194.1	XP_033642085.1
117302154	LOC117302154	zinc finger protein castor homolog 1-like	Asterias rubens	7604	18	NC_047079.1	3268326	3337921	plus	XM_033785958.1,XM_033785960.1,XM_033785961.1,XR_004520398.1	XP_033641849.1,XP_033641851.1,XP_033641852.1
117302495	LOC117302495	transmembrane protein 107-like	Asterias rubens	7604	18	NC_047079.1	3351879	3355903	minus	XM_033786454.1,XM_033786455.1	XP_033642345.1,XP_033642346.1
117302433	LOC117302433	coatomer subunit beta'-like	Asterias rubens	7604	18	NC_047079.1	3356291	3379810	plus	XM_033786382.1	XP_033642273.1
117302594	LOC117302594	forkhead box protein L2-like	Asterias rubens	7604	18	NC_047079.1	3392494	3393570	minus	XM_033786570.1	XP_033642461.1
117302093	LOC117302093	retinoid isomerohydrolase-like	Asterias rubens	7604	18	NC_047079.1	3412497	3447360	minus	XM_033785889.1	XP_033641780.1
117302364	LOC117302364	NACHT, LRR and PYD domains-containing protein 3-like	Asterias rubens	7604	18	NC_047079.1	3462742	3475738	plus	XM_033786286.1	XP_033642177.1
117302403	LOC117302403	neprilysin-1-like	Asterias rubens	7604	18	NC_047079.1	3585283	3641023	minus	XM_033786338.1,XM_033786339.1	XP_033642229.1,XP_033642230.1
117302160	LOC117302160	GRB10-interacting GYF protein 2-like	Asterias rubens	7604	18	NC_047079.1	3646622	3677526	plus	XM_033785967.1,XM_033785968.1,XM_033785969.1	XP_033641858.1,XP_033641859.1,XP_033641860.1
117302596	LOC117302596	nociceptin receptor-like	Asterias rubens	7604	18	NC_047079.1	3685355	3686404	plus	XM_033786573.1	XP_033642464.1
117302597	LOC117302597	uncharacterized LOC117302597	Asterias rubens	7604	18	NC_047079.1	3758411	3761240	plus	XM_033786574.1	XP_033642465.1
117302517	LOC117302517	uncharacterized LOC117302517	Asterias rubens	7604	18	NC_047079.1	3763004	3766313	minus	XM_033786486.1	XP_033642377.1
117302299	LOC117302299	probable cationic amino acid transporter	Asterias rubens	7604	18	NC_047079.1	3963985	3990706	plus	XM_033786180.1,XM_033786181.1	XP_033642071.1,XP_033642072.1
117302363	LOC117302363	DNA-directed RNA polymerase II subunit RPB4-like	Asterias rubens	7604	18	NC_047079.1	3994892	3998188	minus	XM_033786284.1	XP_033642175.1
117302463	LOC117302463	sperm-associated antigen 7 homolog	Asterias rubens	7604	18	NC_047079.1	3998460	4004610	plus	XM_033786417.1	XP_033642308.1
117302237	LOC117302237	6-deoxyerythronolide-B synthase EryA2, modules 3 and 4-like	Asterias rubens	7604	18	NC_047079.1	4009548	4025229	minus	XM_033786083.1,XM_033786084.1	XP_033641974.1,XP_033641975.1
117302600	LOC117302600	asialoglycoprotein receptor 2-like	Asterias rubens	7604	18	NC_047079.1	4052174	4052911	minus	XM_033786577.1	XP_033642468.1
117302261	LOC117302261	alkaline phosphatase-like	Asterias rubens	7604	18	NC_047079.1	4066148	4077753	minus	XM_033786118.1	XP_033642009.1
117302346	LOC117302346	ATP-dependent RNA helicase DDX19A-like	Asterias rubens	7604	18	NC_047079.1	4086375	4101878	plus	XM_033786262.1	XP_033642153.1
117302146	LOC117302146	selenocysteine lyase-like	Asterias rubens	7604	18	NC_047079.1	4105268	4115227	minus	XM_033785948.1,XM_033785949.1	XP_033641839.1,XP_033641840.1
117302145	LOC117302145	6-phosphogluconate dehydrogenase, decarboxylating-like	Asterias rubens	7604	18	NC_047079.1	4115307	4136661	plus	XM_033785946.1,XM_033785947.1	XP_033641837.1,XP_033641838.1
117302420	LOC117302420	forkhead-associated domain-containing protein 1-like	Asterias rubens	7604	18	NC_047079.1	4253241	4274875	minus	XM_033786360.1,XM_033786361.1	XP_033642251.1,XP_033642252.1
117302229	LOC117302229	protein/nucleic acid deglycase DJ-1-like	Asterias rubens	7604	18	NC_047079.1	4275260	4279377	plus	XM_033786067.1	XP_033641958.1
117302216	LOC117302216	protein gustavus-like	Asterias rubens	7604	18	NC_047079.1	4299099	4324223	minus	XM_033786042.1,XM_033786043.1	XP_033641933.1,XP_033641934.1
117302215	LOC117302215	allantoinase, mitochondrial-like	Asterias rubens	7604	18	NC_047079.1	4324686	4332381	plus	XM_033786039.1	XP_033641930.1
117302416	LOC117302416	arf-GAP with coiled-coil, ANK repeat and PH domain-containing protein 2-like	Asterias rubens	7604	18	NC_047079.1	4336398	4372984	minus	XM_033786354.1,XM_033786355.1,XM_033786356.1	XP_033642245.1,XP_033642246.1,XP_033642247.1
117302530	LOC117302530	phenylalanine--tRNA ligase beta subunit-like	Asterias rubens	7604	18	NC_047079.1	4374724	4385522	minus	XM_033786505.1	XP_033642396.1
117302251	LOC117302251	pleckstrin homology domain-containing family G member 5-like	Asterias rubens	7604	18	NC_047079.1	4389391	4437222	plus	XM_033786100.1,XM_033786101.1,XM_033786102.1,XM_033786103.1	XP_033641991.1,XP_033641992.1,XP_033641993.1,XP_033641994.1
117302391	LOC117302391	protein Wnt-4-like	Asterias rubens	7604	18	NC_047079.1	4449198	4469383	plus	XM_033786323.1	XP_033642214.1
117302373	LOC117302373	multiple epidermal growth factor-like domains protein 6	Asterias rubens	7604	18	NC_047079.1	4584957	4644788	minus	XM_033786297.1,XM_033786299.1	XP_033642188.1,XP_033642190.1
117302209	LOC117302209	histone-lysine N-methyltransferase NSD2-like	Asterias rubens	7604	18	NC_047079.1	4720806	4732721	minus	XM_033786030.1	XP_033641921.1
117302211	LOC117302211	WD repeat-containing protein WRAP73-like	Asterias rubens	7604	18	NC_047079.1	4740979	4750200	minus	XM_033786032.1	XP_033641923.1
117302210	LOC117302210	dnaJ homolog subfamily C member 11-like	Asterias rubens	7604	18	NC_047079.1	4753409	4764790	minus	XM_033786031.1	XP_033641922.1
117302606	LOC117302606	metabotropic glutamate receptor 5-like	Asterias rubens	7604	18	NC_047079.1	4790086	4794114	plus	XM_033786583.1	XP_033642474.1
117302107	LOC117302107	cell division control protein 42 homolog	Asterias rubens	7604	18	NC_047079.1	4799380	4811465	plus	XM_033785904.1	XP_033641795.1
117302108	LOC117302108	ABC transporter G family member 14-like	Asterias rubens	7604	18	NC_047079.1	4812481	4827776	minus	XM_033785905.1,XM_033785906.1,XM_033785907.1	XP_033641796.1,XP_033641797.1,XP_033641798.1
117302188	LOC117302188	zinc finger protein 362-like	Asterias rubens	7604	18	NC_047079.1	4846040	4853053	plus	XM_033786005.1	XP_033641896.1
117302685	LOC117302685	putative tRNA (cytidine(32)/guanosine(34)-2'-O)-methyltransferase	Asterias rubens	7604	18	NC_047079.1	4970038	4977789	plus	XM_033786676.1,XM_033786677.1	XP_033642567.1,XP_033642568.1
117302427	LOC117302427	transmembrane and coiled-coil domain-containing protein 4-like	Asterias rubens	7604	18	NC_047079.1	5095512	5107723	minus	XM_033786369.1,XM_033786370.1	XP_033642260.1,XP_033642261.1
117302626	LOC117302626	forkhead box protein J3-like	Asterias rubens	7604	18	NC_047079.1	5109068	5121866	plus	XM_033786608.1	XP_033642499.1
117302280	LOC117302280	DNA-directed RNA polymerase, mitochondrial-like	Asterias rubens	7604	18	NC_047079.1	5123548	5145056	minus	XM_033786146.1	XP_033642037.1
117302253	LOC117302253	tyrosine-protein phosphatase non-receptor type 11-like	Asterias rubens	7604	18	NC_047079.1	5148138	5170050	plus	XM_033786106.1,XM_033786107.1	XP_033641997.1,XP_033641998.1
117302358	LOC117302358	protein polyglycylase TTLL10-like	Asterias rubens	7604	18	NC_047079.1	5176978	5192098	minus	XM_033786278.1	XP_033642169.1
117302449	LOC117302449	ER membrane protein complex subunit 1-like	Asterias rubens	7604	18	NC_047079.1	5232398	5247705	plus	XM_033786403.1	XP_033642294.1
117302408	LOC117302408	ATP-binding cassette sub-family F member 3-like	Asterias rubens	7604	18	NC_047079.1	5324185	5337824	minus	XM_033786344.1,XR_004520421.1	XP_033642235.1
117302415	LOC117302415	TAF5-like RNA polymerase II p300/CBP-associated factor-associated factor 65 kDa subunit 5L	Asterias rubens	7604	18	NC_047079.1	5337983	5351752	plus	XM_033786353.1	XP_033642244.1
117302611	LOC117302611	deleted in malignant brain tumors 1 protein-like	Asterias rubens	7604	18	NC_047079.1	5362687	5389247	plus	XM_033786588.1	XP_033642479.1
117302556	LOC117302556	caltractin-like	Asterias rubens	7604	18	NC_047079.1	5407795	5411572	minus	XM_033786531.1	XP_033642422.1
117302344	LOC117302344	tRNA pseudouridine(38/39) synthase-like	Asterias rubens	7604	18	NC_047079.1	5412449	5420727	minus	XM_033786259.1	XP_033642150.1
117302357	LOC117302357	cation-dependent mannose-6-phosphate receptor-like	Asterias rubens	7604	18	NC_047079.1	5420918	5426800	plus	XM_033786277.1	XP_033642168.1
117302563	LOC117302563	zinc finger protein 665-like	Asterias rubens	7604	18	NC_047079.1	5431020	5439248	plus	XM_033786539.1	XP_033642430.1
117302092	LOC117302092	polyhomeotic-like protein 2	Asterias rubens	7604	18	NC_047079.1	5480325	5490026	plus	XM_033785887.1,XM_033785888.1	XP_033641778.1,XP_033641779.1
117302150	LOC117302150	39S ribosomal protein L47, mitochondrial-like	Asterias rubens	7604	18	NC_047079.1	5494468	5500379	plus	XM_033785955.1	XP_033641846.1
117302149	LOC117302149	peroxisomal targeting signal 1 receptor-like	Asterias rubens	7604	18	NC_047079.1	5499928	5515107	minus	XM_033785953.1,XM_033785954.1	XP_033641844.1,XP_033641845.1
117302152	LOC117302152	retinal rod rhodopsin-sensitive cGMP 3',5'-cyclic phosphodiesterase subunit delta-like	Asterias rubens	7604	18	NC_047079.1	5516991	5529620	plus	XM_033785956.1	XP_033641847.1
117302434	LOC117302434	NADH dehydrogenase [ubiquinone] 1 beta subcomplex subunit 5, mitochondrial-like	Asterias rubens	7604	18	NC_047079.1	5539513	5545781	minus	XM_033786383.1	XP_033642274.1
117302511	LOC117302511	arylsulfatase B-like	Asterias rubens	7604	18	NC_047079.1	5568504	5573726	plus	XM_033786475.1	XP_033642366.1
117302512	LOC117302512	cyclin-L1-like	Asterias rubens	7604	18	NC_047079.1	5575191	5588988	minus	XM_033786476.1,XM_033786477.1	XP_033642367.1,XP_033642368.1
117302380	LOC117302380	39S ribosomal protein L20, mitochondrial-like	Asterias rubens	7604	18	NC_047079.1	5589891	5594363	minus	XM_033786308.1	XP_033642199.1
117302527	LOC117302527	protein-S-isoprenylcysteine O-methyltransferase-like	Asterias rubens	7604	18	NC_047079.1	5594592	5597350	plus	XM_033786502.1	XP_033642393.1
117302489	LOC117302489	26S proteasome regulatory subunit 7	Asterias rubens	7604	18	NC_047079.1	5600634	5608896	plus	XM_033786447.1	XP_033642338.1
117302686	LOC117302686	high choriolytic enzyme 1-like	Asterias rubens	7604	18	NC_047079.1	5630354	5643590	plus	XM_033786678.1	XP_033642569.1
117302678	LOC117302678	sterol 24-C-methyltransferase-like	Asterias rubens	7604	18	NC_047079.1	5644693	5651635	plus	XM_033786667.1,XM_033786669.1	XP_033642558.1,XP_033642560.1
117302297	LOC117302297	fumarate hydratase class I, aerobic-like	Asterias rubens	7604	18	NC_047079.1	5672487	5682106	minus	XM_033786175.1	XP_033642066.1
117302296	LOC117302296	protein brambleberry-like	Asterias rubens	7604	18	NC_047079.1	5682284	5690968	plus	XM_033786174.1	XP_033642065.1
117302457	LOC117302457	condensin complex subunit 1-like	Asterias rubens	7604	18	NC_047079.1	5718947	5780564	plus	XM_033786412.1	XP_033642303.1
117302264	LOC117302264	metabotropic glutamate receptor 2-like	Asterias rubens	7604	18	NC_047079.1	5787693	5817845	plus	XM_033786121.1	XP_033642012.1
117302265	LOC117302265	integrin-linked kinase-associated serine/threonine phosphatase 2C-like	Asterias rubens	7604	18	NC_047079.1	5819546	5825478	minus	XM_033786122.1	XP_033642013.1
117302228	LOC117302228	vesicle-associated membrane protein 2-like	Asterias rubens	7604	18	NC_047079.1	5827112	5845337	plus	XM_033786064.1,XM_033786065.1,XM_033786066.1	XP_033641955.1,XP_033641956.1,XP_033641957.1
117302450	LOC117302450	ventricular zone-expressed PH domain-containing protein homolog 1-like	Asterias rubens	7604	18	NC_047079.1	5853267	5862887	minus	XM_033786404.1	XP_033642295.1
117302348	LOC117302348	UPF0415 protein C7orf25 homolog	Asterias rubens	7604	18	NC_047079.1	5864501	5871046	minus	XM_033786264.1	XP_033642155.1
117302347	LOC117302347	protein RCC2 homolog	Asterias rubens	7604	18	NC_047079.1	5871042	5882433	plus	XM_033786263.1	XP_033642154.1
117302079	LOC117302079	adipolin-like	Asterias rubens	7604	18	NC_047079.1	5888474	5899035	minus	XM_033785876.1	XP_033641767.1
117302620	LOC117302620	histone-lysine N-methyltransferase MECOM-like	Asterias rubens	7604	18	NC_047079.1	6075420	6089538	plus	XM_033786601.1	XP_033642492.1
117302198	LOC117302198	protein kinase C iota type-like	Asterias rubens	7604	18	NC_047079.1	6104282	6133662	minus	XM_033786015.1	XP_033641906.1
117302214	LOC117302214	uncharacterized LOC117302214	Asterias rubens	7604	18	NC_047079.1	6134101	6177424	plus	XM_033786035.1,XM_033786036.1,XM_033786037.1,XM_033786038.1	XP_033641926.1,XP_033641927.1,XP_033641928.1,XP_033641929.1
117302703	LOC117302703	DNA fragmentation factor subunit beta-like	Asterias rubens	7604	18	NC_047079.1	6184929	6189786	plus	XM_033786701.1	XP_033642592.1
117302340	LOC117302340	kinesin-like protein KIF1A	Asterias rubens	7604	18	NC_047079.1	6206237	6286105	minus	XM_033786248.1,XM_033786249.1,XM_033786250.1,XM_033786251.1,XM_033786252.1,XM_033786253.1,XM_033786254.1,XM_033786255.1	XP_033642139.1,XP_033642140.1,XP_033642141.1,XP_033642142.1,XP_033642143.1,XP_033642144.1,XP_033642145.1,XP_033642146.1
117302382	LOC117302382	phospholipid scramblase 2-like	Asterias rubens	7604	18	NC_047079.1	6351319	6364751	minus	XM_033786311.1,XM_033786312.1	XP_033642202.1,XP_033642203.1
117302156	LOC117302156	serine/threonine-protein kinase PINK1, mitochondrial-like	Asterias rubens	7604	18	NC_047079.1	6365289	6371836	plus	XM_033785964.1	XP_033641855.1
117302155	LOC117302155	ubiquitin conjugation factor E4 B-like	Asterias rubens	7604	18	NC_047079.1	6370937	6391861	minus	XM_033785962.1,XM_033785963.1	XP_033641853.1,XP_033641854.1
117302132	LOC117302132	lipoma-preferred partner homolog	Asterias rubens	7604	18	NC_047079.1	6403822	6425979	plus	XM_033785933.1,XM_033785934.1,XM_033785935.1,XM_033785936.1,XM_033785937.1,XM_033785938.1	XP_033641824.1,XP_033641825.1,XP_033641826.1,XP_033641827.1,XP_033641828.1,XP_033641829.1
117302422	LOC117302422	proton-associated sugar transporter A-like	Asterias rubens	7604	18	NC_047079.1	6426532	6431950	plus	XM_033786362.1	XP_033642253.1
117302423	LOC117302423	peroxisome biogenesis factor 10-like	Asterias rubens	7604	18	NC_047079.1	6432086	6437836	minus	XM_033786363.1,XM_033786364.1	XP_033642254.1,XP_033642255.1
117302622	LOC117302622	dynamin-like 120 kDa protein, mitochondrial	Asterias rubens	7604	18	NC_047079.1	6438124	6454449	plus	XM_033786604.1	XP_033642495.1
117302536	LOC117302536	transcription factor HES-1-like	Asterias rubens	7604	18	NC_047079.1	6567126	6571690	minus	XM_033786511.1	XP_033642402.1
117302302	LOC117302302	echinoderm microtubule-associated protein-like 2	Asterias rubens	7604	18	NC_047079.1	6634374	6656980	minus	XM_033786190.1,XM_033786192.1	XP_033642081.1,XP_033642083.1
117302303	LOC117302303	splicing factor 3B subunit 4-like	Asterias rubens	7604	18	NC_047079.1	6657979	6664952	plus	XM_033786193.1	XP_033642084.1
117302175	LOC117302175	uncharacterized LOC117302175	Asterias rubens	7604	18	NC_047079.1	6671318	6749309	plus	XM_033785990.1,XM_033785991.1	XP_033641881.1,XP_033641882.1
117302100	LOC117302100	rap1 GTPase-activating protein 1-like	Asterias rubens	7604	18	NC_047079.1	6881768	6930471	plus	XM_033785894.1,XM_033785895.1,XM_033785896.1,XM_033785897.1	XP_033641785.1,XP_033641786.1,XP_033641787.1,XP_033641788.1
117302354	LOC117302354	pre-mRNA-splicing factor SPF27-like	Asterias rubens	7604	18	NC_047079.1	7101897	7105173	plus	XM_033786269.1	XP_033642160.1
117302409	LOC117302409	sigma non-opioid intracellular receptor 1-like	Asterias rubens	7604	18	NC_047079.1	7106010	7111417	minus	XM_033786346.1,XM_033786347.1	XP_033642237.1,XP_033642238.1
117302404	LOC117302404	cationic amino acid transporter 3-like	Asterias rubens	7604	18	NC_047079.1	7132680	7151792	plus	XM_033786340.1	XP_033642231.1
117302499	LOC117302499	DIS3-like exonuclease 2	Asterias rubens	7604	18	NC_047079.1	7180522	7190698	plus	XM_033786459.1	XP_033642350.1
117302263	LOC117302263	methylenetetrahydrofolate reductase-like	Asterias rubens	7604	18	NC_047079.1	7199490	7211322	plus	XM_033786120.1	XP_033642011.1
117302467	LOC117302467	protein SCO1 homolog, mitochondrial-like	Asterias rubens	7604	18	NC_047079.1	7212677	7217869	minus	XM_033786421.1	XP_033642312.1
117302468	LOC117302468	signal recognition particle receptor subunit beta-like	Asterias rubens	7604	18	NC_047079.1	7218194	7221173	plus	XM_033786422.1	XP_033642313.1
117302247	LOC117302247	myo-inositol 2-dehydrogenase-like	Asterias rubens	7604	18	NC_047079.1	7226635	7232891	plus	XM_033786097.1	XP_033641988.1
117302249	LOC117302249	cytidine deaminase-like	Asterias rubens	7604	18	NC_047079.1	7233263	7238735	plus	XM_033786099.1	XP_033641990.1
117302285	LOC117302285	centrosomal protein of 104 kDa-like	Asterias rubens	7604	18	NC_047079.1	7246096	7258944	plus	XM_033786158.1	XP_033642049.1
117302286	LOC117302286	uncharacterized protein C01G6.5-like	Asterias rubens	7604	18	NC_047079.1	7258166	7263773	minus	XM_033786159.1,XM_033786160.1	XP_033642050.1,XP_033642051.1
117302097	LOC117302097	gastrula zinc finger protein XlCGF7.1-like	Asterias rubens	7604	18	NC_047079.1	7264172	7266312	minus	XM_033785891.1	XP_033641782.1
117302392	LOC117302392	nephrocystin-4-like	Asterias rubens	7604	18	NC_047079.1	7272789	7291606	plus	XM_033786324.1,XM_033786325.1	XP_033642215.1,XP_033642216.1
117302628	LOC117302628	epidermal retinol dehydrogenase 2-like	Asterias rubens	7604	18	NC_047079.1	7295246	7297412	plus	XM_033786610.1	XP_033642501.1
117302726	LOC117302726	uncharacterized LOC117302726	Asterias rubens	7604	18	NC_047079.1	7367025	7373758	minus	XM_033786729.1,XM_033786730.1	XP_033642620.1,XP_033642621.1
117302497	LOC117302497	CTD nuclear envelope phosphatase 1A-like	Asterias rubens	7604	18	NC_047079.1	7374593	7382156	plus	XM_033786457.1	XP_033642348.1
117302362	LOC117302362	YEATS domain-containing protein 4-like	Asterias rubens	7604	18	NC_047079.1	7395403	7399445	minus	XM_033786283.1	XP_033642174.1
117302729	LOC117302729	putative N-acetylated-alpha-linked acidic dipeptidase	Asterias rubens	7604	18	NC_047079.1	7401315	7423830	plus	XM_033786732.1	XP_033642623.1
117302730	LOC117302730	receptor-transporting protein 4-like	Asterias rubens	7604	18	NC_047079.1	7431526	7455221	minus	XM_033786733.1,XM_033786735.1	XP_033642624.1,XP_033642626.1
117302172	LOC117302172	probable cation-transporting ATPase 13A3	Asterias rubens	7604	18	NC_047079.1	7458986	7473219	plus	XM_033785986.1,XM_033785987.1	XP_033641877.1,XP_033641878.1
117302173	LOC117302173	inactive C-alpha-formylglycine-generating enzyme 2-like	Asterias rubens	7604	18	NC_047079.1	7485098	7491298	minus	XM_033785988.1	XP_033641879.1
117302117	LOC117302117	solute carrier family 12 member 9-like	Asterias rubens	7604	18	NC_047079.1	7506194	7518130	plus	XM_033785916.1,XM_033785917.1	XP_033641807.1,XP_033641808.1
117302508	LOC117302508	probable 28S rRNA (cytosine-C(5))-methyltransferase	Asterias rubens	7604	18	NC_047079.1	7538785	7544539	plus	XM_033786470.1	XP_033642361.1
117302509	LOC117302509	transmembrane protein 222-like	Asterias rubens	7604	18	NC_047079.1	7544618	7548303	minus	XM_033786471.1	XP_033642362.1
117302723	LOC117302723	peroxisomal membrane protein PEX14-like	Asterias rubens	7604	18	NC_047079.1	7548481	7554489	plus	XM_033786726.1,XM_033786727.1	XP_033642617.1,XP_033642618.1
117302632	LOC117302632	uncharacterized LOC117302632	Asterias rubens	7604	18	NC_047079.1	7557106	7583576	plus	XM_033786613.1	XP_033642504.1
117302192	LOC117302192	SUZ domain-containing protein 1-like	Asterias rubens	7604	18	NC_047079.1	7585833	7588008	minus	XM_033786009.1	XP_033641900.1
117302195	LOC117302195	tetratricopeptide repeat protein 36 homolog	Asterias rubens	7604	18	NC_047079.1	7588338	7591807	plus	XM_033786011.1	XP_033641902.1
117302194	LOC117302194	DNA fragmentation factor subunit beta-like	Asterias rubens	7604	18	NC_047079.1	7591201	7595024	minus	XM_033786010.1	XP_033641901.1
117302196	LOC117302196	phosphatidylinositol N-acetylglucosaminyltransferase subunit P-like	Asterias rubens	7604	18	NC_047079.1	7595255	7598298	plus	XM_033786012.1	XP_033641903.1
117302197	LOC117302197	AP-2 complex subunit mu	Asterias rubens	7604	18	NC_047079.1	7605068	7611331	minus	XM_033786014.1	XP_033641905.1
117302691	LOC117302691	tumor protein 63-like	Asterias rubens	7604	18	NC_047079.1	7612382	7654741	plus	XM_033786684.1,XM_033786685.1,XM_033786686.1,XM_033786687.1,XM_033786689.1	XP_033642575.1,XP_033642576.1,XP_033642577.1,XP_033642578.1,XP_033642580.1
117302221	LOC117302221	chloride channel protein 2-like	Asterias rubens	7604	18	NC_047079.1	7671242	7697563	plus	XM_033786050.1,XM_033786051.1,XM_033786052.1	XP_033641941.1,XP_033641942.1,XP_033641943.1
117302356	LOC117302356	COP1-interactive protein 1-like	Asterias rubens	7604	18	NC_047079.1	7751527	7782587	plus	XM_033786271.1,XM_033786273.1,XM_033786274.1,XM_033786275.1,XM_033786276.1	XP_033642162.1,XP_033642164.1,XP_033642165.1,XP_033642166.1,XP_033642167.1
117302329	LOC117302329	cilia- and flagella-associated protein 74-like	Asterias rubens	7604	18	NC_047079.1	7815235	7837666	minus	XM_033786225.1	XP_033642116.1
117302335	LOC117302335	nucleolar complex protein 2 homolog	Asterias rubens	7604	18	NC_047079.1	7837754	7851305	plus	XM_033786237.1	XP_033642128.1
117302332	LOC117302332	solute carrier family 2, facilitated glucose transporter member 3-like	Asterias rubens	7604	18	NC_047079.1	7890243	7909969	minus	XM_033786234.1	XP_033642125.1
117302333	LOC117302333	lysophospholipid acyltransferase 5-like	Asterias rubens	7604	18	NC_047079.1	7922041	7929099	plus	XM_033786235.1	XP_033642126.1
117302269	LOC117302269	large subunit GTPase 1 homolog	Asterias rubens	7604	18	NC_047079.1	7937893	7945062	plus	XM_033786133.1	XP_033642024.1
117302268	LOC117302268	chromodomain-helicase-DNA-binding protein 4-like	Asterias rubens	7604	18	NC_047079.1	7944961	7981588	minus	XM_033786129.1,XM_033786130.1,XM_033786131.1,XM_033786132.1	XP_033642020.1,XP_033642021.1,XP_033642022.1,XP_033642023.1
117302719	LOC117302719	translocon-associated protein subunit gamma-like	Asterias rubens	7604	18	NC_047079.1	7987007	7991250	minus	XM_033786720.1	XP_033642611.1
117302638	LOC117302638	tyrosine decarboxylase-like	Asterias rubens	7604	18	NC_047079.1	8004873	8009704	plus	XM_033786620.1	XP_033642511.1
117302206	LOC117302206	TELO2-interacting protein 1 homolog	Asterias rubens	7604	18	NC_047079.1	8010459	8024170	plus	XM_033786023.1,XM_033786024.1	XP_033641914.1,XP_033641915.1
117302207	LOC117302207	lysosomal amino acid transporter 1 homolog	Asterias rubens	7604	18	NC_047079.1	8024164	8031518	minus	XM_033786026.1	XP_033641917.1
117302639	LOC117302639	eukaryotic translation initiation factor 4 gamma 3-like	Asterias rubens	7604	18	NC_047079.1	8039773	8060301	plus	XM_033786621.1	XP_033642512.1
117302640	LOC117302640	transmembrane protein 26-like	Asterias rubens	7604	18	NC_047079.1	8069042	8073078	plus	XM_033786623.1	XP_033642514.1
117302338	LOC117302338	E3 ubiquitin-protein ligase TRIM36-like	Asterias rubens	7604	18	NC_047079.1	8095350	8109933	plus	XM_033786244.1,XM_033786245.1	XP_033642135.1,XP_033642136.1
117302399	LOC117302399	GMP synthase [glutamine-hydrolyzing]-like	Asterias rubens	7604	18	NC_047079.1	8111132	8125288	plus	XM_033786334.1	XP_033642225.1
117302400	LOC117302400	protein phosphatase 1 regulatory subunit 7-like	Asterias rubens	7604	18	NC_047079.1	8123911	8129448	minus	XM_033786335.1	XP_033642226.1
117302401	LOC117302401	adaptin ear-binding coat-associated protein 2-like	Asterias rubens	7604	18	NC_047079.1	8129603	8137769	plus	XM_033786336.1	XP_033642227.1
117302461	LOC117302461	uncharacterized LOC117302461	Asterias rubens	7604	18	NC_047079.1	8145798	8148502	minus	XM_033786416.1	XP_033642307.1
117302459	LOC117302459	dolichyl-diphosphooligosaccharide--protein glycosyltransferase 48 kDa subunit-like	Asterias rubens	7604	18	NC_047079.1	8149122	8158438	plus	XM_033786415.1	XP_033642306.1
117302641	LOC117302641	transient receptor potential cation channel subfamily M member 1-like	Asterias rubens	7604	18	NC_047079.1	8307935	8321749	plus	XM_033786624.1	XP_033642515.1
117302272	LOC117302272	mannan-binding lectin serine protease 1-like	Asterias rubens	7604	18	NC_047079.1	8396279	8401530	plus	XM_033786135.1	XP_033642026.1
117302271	LOC117302271	mannan-binding lectin serine protease 1-like	Asterias rubens	7604	18	NC_047079.1	8401541	8423510	minus	XM_033786134.1	XP_033642025.1
117302273	LOC117302273	kappa-type opioid receptor-like	Asterias rubens	7604	18	NC_047079.1	8411647	8420105	plus	XM_033786136.1	XP_033642027.1
117302644	LOC117302644	monocarboxylate transporter 12-B-like	Asterias rubens	7604	18	NC_047079.1	8531054	8532332	plus	XM_033786627.1	XP_033642518.1
117302500	LOC117302500	A disintegrin and metalloproteinase with thrombospondin motifs adt-1-like	Asterias rubens	7604	18	NC_047079.1	8544408	8565729	minus	XM_033786460.1	XP_033642351.1
117302208	LOC117302208	protein dispatched homolog 3-like	Asterias rubens	7604	18	NC_047079.1	8639699	8666719	plus	XM_033786027.1,XM_033786028.1,XM_033786029.1	XP_033641918.1,XP_033641919.1,XP_033641920.1
117302646	LOC117302646	ski oncogene-like	Asterias rubens	7604	18	NC_047079.1	8719489	8723212	plus	XM_033786630.1	XP_033642521.1
117302230	LOC117302230	rho guanine nucleotide exchange factor 10-like	Asterias rubens	7604	18	NC_047079.1	8802743	8866921	minus	XM_033786068.1,XM_033786069.1,XM_033786070.1,XM_033786071.1,XM_033786073.1	XP_033641959.1,XP_033641960.1,XP_033641961.1,XP_033641962.1,XP_033641964.1
117302232	LOC117302232	F-actin-capping protein subunit beta-like	Asterias rubens	7604	18	NC_047079.1	8868053	8874336	plus	XM_033786075.1	XP_033641966.1
117302231	LOC117302231	DNA ligase 3-like	Asterias rubens	7604	18	NC_047079.1	8874617	8904509	minus	XM_033786074.1	XP_033641965.1
117302407	LOC117302407	Somatostatin 2	Asterias rubens	7604	18	NC_047079.1	8907785	8939261	minus	XM_033786343.1	XP_033642234.1
117302224	LOC117302224	endothelin-converting enzyme 2-like	Asterias rubens	7604	18	NC_047079.1	8974939	9022216	plus	XM_033786055.1,XM_033786056.1	XP_033641946.1,XP_033641947.1
117302648	LOC117302648	leucine-rich repeat-containing protein 4C-like	Asterias rubens	7604	18	NC_047079.1	9027165	9059942	plus	XM_033786632.1	XP_033642523.1
117302323	LOC117302323	procollagen-lysine,2-oxoglutarate 5-dioxygenase 1-like	Asterias rubens	7604	18	NC_047079.1	9070920	9096482	minus	XM_033786220.1	XP_033642111.1
117302751	LOC117302751	guanine nucleotide-binding protein subunit beta-1	Asterias rubens	7604	18	NC_047079.1	9098341	9127266	minus	XM_033786771.1	XP_033642662.1
117302451	LOC117302451	caspase-3-like	Asterias rubens	7604	18	NC_047079.1	9131373	9138816	plus	XM_033786405.1	XP_033642296.1
117302387	LOC117302387	ubiquitin carboxyl-terminal hydrolase 5-like	Asterias rubens	7604	18	NC_047079.1	9211344	9224188	plus	XM_033786317.1	XP_033642208.1
117302147	LOC117302147	probable cation-transporting ATPase 13A3	Asterias rubens	7604	18	NC_047079.1	9313508	9337628	minus	XM_033785950.1,XM_033785951.1	XP_033641841.1,XP_033641842.1
117302148	LOC117302148	somatostatin receptor type 2-like	Asterias rubens	7604	18	NC_047079.1	9344638	9366592	plus	XM_033785952.1	XP_033641843.1
117302498	LOC117302498	octopamine receptor 1-like	Asterias rubens	7604	18	NC_047079.1	9467266	9469688	plus	XM_033786458.1	XP_033642349.1
117302432	LOC117302432	octopamine receptor Oamb-like	Asterias rubens	7604	18	NC_047079.1	9473878	9476670	plus	XM_033786380.1	XP_033642271.1
117302292	LOC117302292	arginine-glutamic acid dipeptide repeats protein-like	Asterias rubens	7604	18	NC_047079.1	9571012	9589047	minus	XM_033786167.1	XP_033642058.1
117302562	LOC117302562	beta-1,3-galactosyltransferase 2-like	Asterias rubens	7604	18	NC_047079.1	9589436	9620252	plus	XM_033786538.1,XR_004520445.1	XP_033642429.1
117302398	LOC117302398	E3 ubiquitin-protein ligase MIB2-like	Asterias rubens	7604	18	NC_047079.1	9684275	9702431	minus	XM_033786330.1,XM_033786331.1,XM_033786332.1	XP_033642221.1,XP_033642222.1,XP_033642223.1
117302105	LOC117302105	agrin-like	Asterias rubens	7604	18	NC_047079.1	9711937	9759898	minus	XM_033785901.1,XM_033785902.1,XM_033785903.1	XP_033641792.1,XP_033641793.1,XP_033641794.1
117302385	LOC117302385	60S ribosomal protein L22-like	Asterias rubens	7604	18	NC_047079.1	9814951	9817969	plus	XM_033786315.1	XP_033642206.1
117302744	LOC117302744	inhibitor of growth protein 4-like	Asterias rubens	7604	18	NC_047079.1	9819511	9825538	plus	XM_033786759.1	XP_033642650.1
117302655	LOC117302655	neuralized-like protein 4	Asterias rubens	7604	18	NC_047079.1	9827215	9848017	plus	XM_033786637.1	XP_033642528.1
117302614	LOC117302614	coiled-coil domain-containing protein 150-like	Asterias rubens	7604	18	NC_047079.1	9941016	9996672	plus	XM_033786593.1,XM_033786594.1	XP_033642484.1,XP_033642485.1
117302203	LOC117302203	segment polarity protein dishevelled homolog DVL-3-like	Asterias rubens	7604	18	NC_047079.1	10050483	10104624	minus	XM_033786020.1,XM_033786021.1	XP_033641911.1,XP_033641912.1
117302318	LOC117302318	general transcription factor IIH subunit 2-like	Asterias rubens	7604	18	NC_047079.1	10104976	10114335	plus	XM_033786213.1,XM_033786214.1	XP_033642104.1,XP_033642105.1
117302294	LOC117302294	basement membrane-specific heparan sulfate proteoglycan core protein-like	Asterias rubens	7604	18	NC_047079.1	10163049	10285239	minus	XM_033786170.1,XM_033786171.1,XM_033786172.1,XM_033786173.1	XP_033642061.1,XP_033642062.1,XP_033642063.1,XP_033642064.1
117302276	LOC117302276	major facilitator superfamily domain-containing protein 8-like	Asterias rubens	7604	18	NC_047079.1	10298544	10309467	plus	XM_033786140.1,XM_033786141.1	XP_033642031.1,XP_033642032.1
117302659	LOC117302659	allatostatin-A receptor-like	Asterias rubens	7604	18	NC_047079.1	10346305	10347354	minus	XM_033786642.1	XP_033642533.1
117302764	LOC117302764	solute carrier family 25 member 35-like	Asterias rubens	7604	18	NC_047079.1	10353200	10356800	plus	XM_033786784.1,XM_033786785.1	XP_033642675.1,XP_033642676.1
117302234	LOC117302234	COP9 signalosome complex subunit 7b-like	Asterias rubens	7604	18	NC_047079.1	10374277	10380646	plus	XM_033786077.1,XM_033786078.1	XP_033641968.1,XP_033641969.1
117302123	LOC117302123	mitochondrial division protein 1-like	Asterias rubens	7604	18	NC_047079.1	10381872	10387583	minus	XM_033785923.1	XP_033641814.1
117302496	LOC117302496	neuronal acetylcholine receptor subunit alpha-10-like	Asterias rubens	7604	18	NC_047079.1	10393761	10416571	minus	XM_033786456.1	XP_033642347.1
117302368	LOC117302368	uncharacterized LOC117302368	Asterias rubens	7604	18	NC_047079.1	10568099	10574558	plus	XM_033786291.1	XP_033642182.1
117302367	LOC117302367	uncharacterized LOC117302367	Asterias rubens	7604	18	NC_047079.1	10576347	10584010	plus	XM_033786290.1	XP_033642181.1
117302305	LOC117302305	myeloid leukemia factor 2-like	Asterias rubens	7604	18	NC_047079.1	10604504	10610312	plus	XM_033786195.1	XP_033642086.1
117302306	LOC117302306	uncharacterized LOC117302306	Asterias rubens	7604	18	NC_047079.1	10610655	10616196	minus	XM_033786196.1,XM_033786197.1,XM_033786198.1	XP_033642087.1,XP_033642088.1,XP_033642089.1
117302227	LOC117302227	5'-3' exoribonuclease 1-like	Asterias rubens	7604	18	NC_047079.1	10617665	10657804	plus	XM_033786062.1	XP_033641953.1
117302743	LOC117302743	coiled-coil domain-containing protein 63-like	Asterias rubens	7604	18	NC_047079.1	10688297	10694807	plus	XM_033786757.1,XM_033786758.1	XP_033642648.1,XP_033642649.1
117302328	LOC117302328	mitochondrial 2-oxoglutarate/malate carrier protein-like	Asterias rubens	7604	18	NC_047079.1	10696281	10705333	minus	XM_033786224.1	XP_033642115.1
117302746	LOC117302746	sulfotransferase family cytosolic 1B member 1-like	Asterias rubens	7604	18	NC_047079.1	10751700	10760219	minus	XM_033786761.1,XM_033786762.1,XM_033786763.1,XM_033786764.1,XM_033786765.1,XM_033786766.1,XM_033786767.1	XP_033642652.1,XP_033642653.1,XP_033642654.1,XP_033642655.1,XP_033642656.1,XP_033642657.1,XP_033642658.1
117302349	LOC117302349	F-box only protein 42-like	Asterias rubens	7604	18	NC_047079.1	10802240	10807619	minus	XM_033786265.1	XP_033642156.1
117302774	LOC117302774	ciliogenesis and planar polarity effector 2-like	Asterias rubens	7604	18	NC_047079.1	10808281	10811553	plus	XM_033786808.1	XP_033642699.1
117302775	LOC117302775	D-2-hydroxyglutarate dehydrogenase, mitochondrial-like	Asterias rubens	7604	18	NC_047079.1	10811806	10818390	plus	XM_033786809.1,XM_033786810.1	XP_033642700.1,XP_033642701.1
117302777	LOC117302777	neuroblastoma suppressor of tumorigenicity 1-like	Asterias rubens	7604	18	NC_047079.1	10818493	10832826	minus	XM_033786811.1,XM_033786812.1,XM_033786813.1	XP_033642702.1,XP_033642703.1,XP_033642704.1
117302515	LOC117302515	mitotic spindle assembly checkpoint protein MAD2B-like	Asterias rubens	7604	18	NC_047079.1	10905290	10914882	plus	XM_033786480.1,XM_033786482.1	XP_033642371.1,XP_033642373.1
117302663	LOC117302663	serine/threonine-protein kinase mTOR-like	Asterias rubens	7604	18	NC_047079.1	11001220	11039568	minus	XM_033786646.1	XP_033642537.1
117302098	LOC117302098	ubiA prenyltransferase domain-containing protein 1-like	Asterias rubens	7604	18	NC_047079.1	11039868	11042007	plus	XM_033785892.1,XM_033785893.1	XP_033641783.1,XP_033641784.1
117302233	LOC117302233	phosphatidylinositol 4,5-bisphosphate 3-kinase catalytic subunit beta isoform-like	Asterias rubens	7604	18	NC_047079.1	11075517	11099119	minus	XM_033786076.1	XP_033641967.1
117302772	LOC117302772	serine--pyruvate aminotransferase-like	Asterias rubens	7604	18	NC_047079.1	11099829	11131708	plus	XM_033786797.1,XM_033786798.1	XP_033642688.1,XP_033642689.1
117302666	LOC117302666	alpha-N-acetylneuraminide alpha-2,8-sialyltransferase-like	Asterias rubens	7604	18	NC_047079.1	11129565	11134001	minus	XM_033786648.1	XP_033642539.1
117302667	LOC117302667	high affinity cGMP-specific 3',5'-cyclic phosphodiesterase 9A-like	Asterias rubens	7604	18	NC_047079.1	11189839	11268119	plus	XM_033786649.1	XP_033642540.1
117302158	LOC117302158	uncharacterized LOC117302158	Asterias rubens	7604	18	NC_047079.1	11272598	11283496	plus	XM_033785965.1,XM_033785966.1	XP_033641856.1,XP_033641857.1
117302381	LOC117302381	chloride transport protein 6-like	Asterias rubens	7604	18	NC_047079.1	11311414	11329231	minus	XM_033786309.1	XP_033642200.1
117302669	LOC117302669	monocarboxylate transporter 12-like	Asterias rubens	7604	18	NC_047079.1	11349174	11351871	plus	XM_033786652.1	XP_033642543.1
117302762	LOC117302762	proton-coupled folate transporter-like	Asterias rubens	7604	18	NC_047079.1	11355712	11363088	plus	XM_033786781.1,XM_033786782.1	XP_033642672.1,XP_033642673.1
117302181	LOC117302181	nucleolin-like	Asterias rubens	7604	18	NC_047079.1	11370250	11383278	minus	XM_033785995.1,XM_033785996.1,XM_033785997.1	XP_033641886.1,XP_033641887.1,XP_033641888.1
117302386	LOC117302386	zinc finger MYND domain-containing protein 12-like	Asterias rubens	7604	18	NC_047079.1	11383740	11389291	plus	XM_033786316.1	XP_033642207.1
117302419	LOC117302419	succinate dehydrogenase [ubiquinone] iron-sulfur subunit, mitochondrial-like	Asterias rubens	7604	18	NC_047079.1	11395922	11403109	plus	XM_033786359.1	XP_033642250.1
117302129	LOC117302129	vacuolar protein sorting-associated protein 13D-like	Asterias rubens	7604	18	NC_047079.1	11404038	11469711	minus	XM_033785930.1,XM_033785931.1,XM_033785932.1	XP_033641821.1,XP_033641822.1,XP_033641823.1
117302756	LOC117302756	uncharacterized LOC117302756	Asterias rubens	7604	18	NC_047079.1	11471425	11489296	plus	XM_033786775.1	XP_033642666.1
117302671	LOC117302671	uncharacterized protein K02A2.6-like	Asterias rubens	7604	18	NC_047079.1	11522870	11525035	minus	XM_033786654.1	XP_033642545.1
117302311	LOC117302311	uncharacterized LOC117302311	Asterias rubens	7604	18	NC_047079.1	11540456	11551203	plus	XM_033786204.1	XP_033642095.1
117302312	LOC117302312	protein phosphatase 1 regulatory subunit 7-like	Asterias rubens	7604	18	NC_047079.1	11551229	11556950	minus	XM_033786205.1	XP_033642096.1
117302314	LOC117302314	ATPase family AAA domain-containing protein 3-A-like	Asterias rubens	7604	18	NC_047079.1	11557043	11568847	plus	XM_033786208.1	XP_033642099.1
117302315	LOC117302315	E3 ubiquitin-protein ligase RGLG4-like	Asterias rubens	7604	18	NC_047079.1	11569740	11573003	minus	XM_033786209.1,XM_033786210.1	XP_033642100.1,XP_033642101.1
117302370	LOC117302370	deoxynucleoside kinase-like	Asterias rubens	7604	18	NC_047079.1	11573762	11575552	plus	XM_033786293.1,XM_033786294.1,XM_033786295.1	XP_033642184.1,XP_033642185.1,XP_033642186.1
117302120	LOC117302120	ankyrin-1-like	Asterias rubens	7604	18	NC_047079.1	11577689	11593333	plus	XM_033785919.1	XP_033641810.1
117302351	LOC117302351	transcription initiation factor TFIID subunit 10-like	Asterias rubens	7604	18	NC_047079.1	11597225	11600842	minus	XM_033786267.1	XP_033642158.1
117302350	LOC117302350	28S ribosomal protein S22, mitochondrial-like	Asterias rubens	7604	18	NC_047079.1	11600906	11607409	plus	XM_033786266.1	XP_033642157.1
117302783	LOC117302783	elongator complex protein 5-like	Asterias rubens	7604	18	NC_047079.1	11608686	11615745	minus	XM_033786816.1	XP_033642707.1
117302694	LOC117302694	uncharacterized protein C1orf158 homolog	Asterias rubens	7604	18	NC_047079.1	11619558	11623888	plus	XM_033786691.1	XP_033642582.1
117302674	LOC117302674	nucleoside diphosphate-linked moiety X motif 8-like	Asterias rubens	7604	18	NC_047079.1	11623958	11627082	minus	XM_033786657.1	XP_033642548.1
117302486	LOC117302486	kelch-like protein 17	Asterias rubens	7604	18	NC_047079.1	11629139	11636847	minus	XM_033786443.1	XP_033642334.1
117302266	LOC117302266	exocyst complex component 8-like	Asterias rubens	7604	18	NC_047079.1	11641183	11655542	plus	XM_033786125.1,XM_033786126.1,XM_033786127.1	XP_033642016.1,XP_033642017.1,XP_033642018.1
117302452	LOC117302452	delta-1-pyrroline-5-carboxylate dehydrogenase, mitochondrial-like	Asterias rubens	7604	18	NC_047079.1	11661368	11675505	plus	XM_033786406.1	XP_033642297.1
117302521	LOC117302521	calmodulin-binding transcription activator 2-like	Asterias rubens	7604	18	NC_047079.1	11702858	11762361	minus	XM_033786490.1,XM_033786491.1,XM_033786492.1	XP_033642381.1,XP_033642382.1,XP_033642383.1
117302223	LOC117302223	lisH domain-containing protein ARMC9-like	Asterias rubens	7604	18	NC_047079.1	11830311	11859265	minus	XM_033786054.1	XP_033641945.1
117302222	LOC117302222	peptidyl-prolyl cis-trans isomerase H-like	Asterias rubens	7604	18	NC_047079.1	11859358	11865458	plus	XM_033786053.1	XP_033641944.1
117302465	LOC117302465	Y-box-binding protein 1-like	Asterias rubens	7604	18	NC_047079.1	11865859	11873051	minus	XM_033786420.1	XP_033642311.1
117302733	LOC117302733	eukaryotic translation initiation factor 5A-2-like	Asterias rubens	7604	18	NC_047079.1	11874088	11883261	plus	XM_033786738.1,XM_033786739.1	XP_033642629.1,XP_033642630.1
117302144	LOC117302144	alpha-2A adrenergic receptor-like	Asterias rubens	7604	18	NC_047079.1	11900410	11921267	minus	XM_033785945.1	XP_033641836.1
117302372	LOC117302372	riboflavin-binding protein-like	Asterias rubens	7604	18	NC_047079.1	11929374	11932319	minus	XM_033786296.1	XP_033642187.1
117302375	LOC117302375	dol-P-Man:Man(5)GlcNAc(2)-PP-Dol alpha-1,3-mannosyltransferase-like	Asterias rubens	7604	18	NC_047079.1	11932557	11946753	plus	XM_033786301.1	XP_033642192.1
117302298	LOC117302298	von Willebrand factor A domain-containing protein 5B1-like	Asterias rubens	7604	18	NC_047079.1	11963600	11995207	minus	XM_033786176.1,XM_033786178.1,XM_033786179.1	XP_033642067.1,XP_033642069.1,XP_033642070.1
117302533	LOC117302533	pleckstrin homology domain-containing family M member 2-like	Asterias rubens	7604	18	NC_047079.1	12054641	12073071	minus	XM_033786510.1	XP_033642401.1
117302235	LOC117302235	PR domain zinc finger protein 2-like	Asterias rubens	7604	18	NC_047079.1	12077886	12098275	plus	XM_033786079.1,XM_033786080.1	XP_033641970.1,XP_033641971.1
117302505	LOC117302505	cyclin-dependent kinase 11B-like	Asterias rubens	7604	18	NC_047079.1	12139084	12152439	minus	XM_033786467.1,XM_033786468.1	XP_033642358.1,XP_033642359.1
117302740	LOC117302740	tumor protein p63-regulated gene 1-like protein	Asterias rubens	7604	18	NC_047079.1	12152828	12163744	plus	XM_033786750.1,XM_033786751.1	XP_033642641.1,XP_033642642.1
117302402	LOC117302402	peroxisome biogenesis factor 2-like	Asterias rubens	7604	18	NC_047079.1	12244518	12250114	minus	XM_033786337.1	XP_033642228.1
117302287	LOC117302287	rootletin-like	Asterias rubens	7604	18	NC_047079.1	12255579	12301464	plus	XM_033786161.1,XM_033786162.1,XM_033786163.1,XM_033786164.1	XP_033642052.1,XP_033642053.1,XP_033642054.1,XP_033642055.1
117302289	LOC117302289	cationic amino acid transporter 4-like	Asterias rubens	7604	18	NC_047079.1	12306349	12311361	plus	XM_033786165.1	XP_033642056.1
117302679	LOC117302679	toll-like receptor 7	Asterias rubens	7604	18	NC_047079.1	12312494	12315568	minus	XM_033786670.1	XP_033642561.1
117302711	LOC117302711	D-glucuronyl C5-epimerase B-like	Asterias rubens	7604	18	NC_047079.1	12378801	12394244	minus	XM_033786710.1,XM_033786712.1	XP_033642601.1,XP_033642603.1
117302307	LOC117302307	translocation protein SEC62-like	Asterias rubens	7604	18	NC_047079.1	12397256	12411998	minus	XM_033786199.1	XP_033642090.1
117302360	LOC117302360	7SK snRNA methylphosphate capping enzyme-like	Asterias rubens	7604	18	NC_047079.1	12487965	12496737	plus	XM_033786281.1,XM_033786282.1	XP_033642172.1,XP_033642173.1
117302718	LOC117302718	dnaJ homolog subfamily C member 16-like	Asterias rubens	7604	18	NC_047079.1	12506291	12527427	minus	XM_033786719.1	XP_033642610.1
117302355	LOC117302355	beta-1,3-galactosyltransferase 6-like	Asterias rubens	7604	18	NC_047079.1	12548282	12551790	plus	XM_033786270.1	XP_033642161.1
117302103	LOC117302103	45 kDa calcium-binding protein-like	Asterias rubens	7604	18	NC_047079.1	12559449	12571816	minus	XM_033785898.1	XP_033641789.1
117302390	LOC117302390	MORN repeat-containing protein 1-like	Asterias rubens	7604	18	NC_047079.1	12575494	12602510	minus	XM_033786320.1,XM_033786322.1	XP_033642211.1,XP_033642213.1
117302389	LOC117302389	protein transport protein SFT2-like	Asterias rubens	7604	18	NC_047079.1	12656954	12664837	minus	XM_033786318.1,XM_033786319.1	XP_033642209.1,XP_033642210.1
117302695	LOC117302695	exosome component 10-like	Asterias rubens	7604	18	NC_047079.1	12664990	12688506	plus	XM_033786692.1	XP_033642583.1
117302080	LOC117302080	nuclear receptor subfamily 0 group B member 2-like	Asterias rubens	7604	18	NC_047079.1	12705496	12716102	minus	XM_033785877.1,XM_033785878.1	XP_033641768.1,XP_033641769.1
117302310	LOC117302310	leucine-rich repeat-containing protein 47-like	Asterias rubens	7604	18	NC_047079.1	12722912	12730242	minus	XM_033786203.1	XP_033642094.1
117302309	LOC117302309	25S rRNA (cytosine-C(5))-methyltransferase nop2-like	Asterias rubens	7604	18	NC_047079.1	12730261	12748480	plus	XM_033786202.1	XP_033642093.1
117302483	LOC117302483	signal peptidase complex subunit 1-like	Asterias rubens	7604	18	NC_047079.1	12775443	12781650	plus	XM_033786438.1	XP_033642329.1
118430556	LOC118430556	delta-1-pyrroline-5-carboxylate dehydrogenase, mitochondrial-like	Branchiostoma floridae	7739	14	NC_049992.1	151744	186296	minus	XM_035841492.1,XM_035841493.1	XP_035697385.1,XP_035697386.1
118430557	LOC118430557	uncharacterized LOC118430557	Branchiostoma floridae	7739	14	NC_049992.1	186559	193248	plus	XM_035841494.1	XP_035697387.1
118430479	LOC118430479	pre-mRNA-splicing factor SPF27-like	Branchiostoma floridae	7739	14	NC_049992.1	343732	348952	plus	XM_035841383.1	XP_035697276.1
118430790	LOC118430790	protein brambleberry-like	Branchiostoma floridae	7739	14	NC_049992.1	362701	382032	plus	XM_035841812.1	XP_035697705.1
118430794	LOC118430794	1-phosphatidylinositol 4,5-bisphosphate phosphodiesterase eta-1-like	Branchiostoma floridae	7739	14	NC_049992.1	396451	414042	minus	XM_035841816.1	XP_035697709.1
118429858	LOC118429858	ski oncogene-like	Branchiostoma floridae	7739	14	NC_049992.1	511111	568552	minus	XM_035840484.1	XP_035696377.1
118430289	LOC118430289	protein kinase C iota type-like	Branchiostoma floridae	7739	14	NC_049992.1	621063	662893	minus	XM_035841020.1	XP_035696913.1
118430429	LOC118430429	F-actin-capping protein subunit beta	Branchiostoma floridae	7739	14	NC_049992.1	734709	745639	plus	XM_035841291.1,XM_035841292.1	XP_035697184.1,XP_035697185.1
118430796	LOC118430796	calponin homology domain-containing protein DDB_G0272472-like	Branchiostoma floridae	7739	14	NC_049992.1	753490	767295	minus	XM_035841819.1	XP_035697712.1
118429862	LOC118429862	prostamide/prostaglandin F synthase-like	Branchiostoma floridae	7739	14	NC_049992.1	785014	791859	minus	XM_035840486.1	XP_035696379.1
118430798	LOC118430798	alpha-N-acetylneuraminide alpha-2,8-sialyltransferase-like	Branchiostoma floridae	7739	14	NC_049992.1	797463	800507	plus	XM_035841821.1	XP_035697714.1
118430452	LOC118430452	microfibril-associated glycoprotein 4-like	Branchiostoma floridae	7739	14	NC_049992.1	851344	857863	plus	XM_035841328.1	XP_035697221.1
118430514	LOC118430514	TELO2-interacting protein 1 homolog	Branchiostoma floridae	7739	14	NC_049992.1	921354	954398	plus	XM_035841427.1	XP_035697320.1
118430825	LOC118430825	protein ELYS-like	Branchiostoma floridae	7739	14	NC_049992.1	1265420	1294154	minus	XM_035841856.1	XP_035697749.1
118430842	LOC118430842	cilia- and flagella-associated protein 74-like	Branchiostoma floridae	7739	14	NC_049992.1	1426963	1462787	minus	XM_035841875.1	XP_035697768.1
118430839	LOC118430839	adipolin-like	Branchiostoma floridae	7739	14	NC_049992.1	1615756	1631626	plus	XM_035841872.1	XP_035697765.1
118431166	LOC118431166	THAP domain-containing protein 5-like	Branchiostoma floridae	7739	14	NC_049992.1	1702220	1709650	plus	XM_035842284.1,XM_035842285.1	XP_035698177.1,XP_035698178.1
118431165	LOC118431165	uncharacterized LOC118431165	Branchiostoma floridae	7739	14	NC_049992.1	1709086	1714653	minus	XM_035842283.1	XP_035698176.1
118429968	LOC118429968	D-glucuronyl C5-epimerase-like	Branchiostoma floridae	7739	14	NC_049992.1	1751769	1835701	plus	XM_035840615.1	XP_035696508.1
118430855	LOC118430855	chromodomain-helicase-DNA-binding protein 4-like	Branchiostoma floridae	7739	14	NC_049992.1	1894196	1932805	minus	XM_035841888.1	XP_035697781.1
118431003	LOC118431003	translocon-associated protein subunit gamma-like	Branchiostoma floridae	7739	14	NC_049992.1	1934335	1938282	minus	XM_035842052.1	XP_035697945.1
118430455	LOC118430455	leucine-rich repeat protein lrrA-like	Branchiostoma floridae	7739	14	NC_049992.1	2029476	2032443	plus	XM_035841330.1	XP_035697223.1
118430859	LOC118430859	malignant fibrous histiocytoma-amplified sequence 1 homolog	Branchiostoma floridae	7739	14	NC_049992.1	2032577	2038645	plus	XM_035841893.1	XP_035697786.1
118430020	LOC118430020	lipoma-preferred partner homolog	Branchiostoma floridae	7739	14	NC_049992.1	2056938	2084113	minus	XM_035840712.1,XM_035840713.1,XM_035840714.1,XM_035840715.1,XM_035840716.1,XM_035840717.1,XM_035840718.1,XM_035840719.1,XM_035840720.1,XM_035840721.1	XP_035696605.1,XP_035696606.1,XP_035696607.1,XP_035696608.1,XP_035696609.1,XP_035696610.1,XP_035696611.1,XP_035696612.1,XP_035696613.1,XP_035696614.1
118430019	LOC118430019	coatomer subunit beta'-like	Branchiostoma floridae	7739	14	NC_049992.1	2094308	2110293	minus	XM_035840711.1	XP_035696604.1
118430022	LOC118430022	transmembrane protein 107-like	Branchiostoma floridae	7739	14	NC_049992.1	2110306	2112645	plus	XM_035840722.1	XP_035696615.1
118430862	LOC118430862	astacin-like metalloendopeptidase	Branchiostoma floridae	7739	14	NC_049992.1	2114105	2119978	minus	XM_035841896.1	XP_035697789.1
118430863	LOC118430863	carboxylesterase 4A-like	Branchiostoma floridae	7739	14	NC_049992.1	2121911	2126749	plus	XM_035841898.1	XP_035697791.1
118430421	LOC118430421	RNA polymerase II subunit A C-terminal domain phosphatase SSU72-like	Branchiostoma floridae	7739	14	NC_049992.1	2145384	2158684	minus	XM_035841282.1	XP_035697175.1
118430865	LOC118430865	pre-mRNA 3' end processing protein WDR33-like	Branchiostoma floridae	7739	14	NC_049992.1	2158865	2196345	plus	XM_035841900.1	XP_035697793.1
118430808	LOC118430808	transient receptor potential cation channel subfamily M member-like 2	Branchiostoma floridae	7739	14	NC_049992.1	2304073	2326874	plus	XM_035841832.1	XP_035697725.1
118430867	LOC118430867	uncharacterized LOC118430867	Branchiostoma floridae	7739	14	NC_049992.1	2325351	2328054	minus	XM_035841903.1	XP_035697796.1
118430771	LOC118430771	dol-P-Man:Man(5)GlcNAc(2)-PP-Dol alpha-1,3-mannosyltransferase-like	Branchiostoma floridae	7739	14	NC_049992.1	2333814	2342838	plus	XM_035841793.1	XP_035697686.1
118430868	LOC118430868	von Willebrand factor A domain-containing protein 5B1-like	Branchiostoma floridae	7739	14	NC_049992.1	2345630	2357330	minus	XM_035841904.1	XP_035697797.1
118430872	LOC118430872	ATP-dependent RNA helicase DDX19B-like	Branchiostoma floridae	7739	14	NC_049992.1	2483691	2494729	minus	XM_035841907.1	XP_035697800.1
118430521	LOC118430521	pleckstrin homology domain-containing family M member 2-like	Branchiostoma floridae	7739	14	NC_049992.1	2506233	2519944	plus	XM_035841432.1,XM_035841433.1	XP_035697325.1,XP_035697326.1
118430874	LOC118430874	elongator complex protein 5-like	Branchiostoma floridae	7739	14	NC_049992.1	2532654	2537865	plus	XM_035841909.1	XP_035697802.1
118430699	LOC118430699	28S ribosomal protein S22, mitochondrial-like	Branchiostoma floridae	7739	14	NC_049992.1	2537701	2543173	minus	XM_035841691.1,XM_035841692.1	XP_035697584.1,XP_035697585.1
118430595	LOC118430595	uncharacterized protein C1orf158 homolog	Branchiostoma floridae	7739	14	NC_049992.1	2867117	2878670	plus	XM_035841563.1,XM_035841564.1	XP_035697456.1,XP_035697457.1
118430596	LOC118430596	nucleoside diphosphate-linked moiety X motif 8-like	Branchiostoma floridae	7739	14	NC_049992.1	2878996	2881975	minus	XM_035841565.1,XM_035841566.1	XP_035697458.1,XP_035697459.1
118431037	LOC118431037	glutathione S-transferase kappa 1-like	Branchiostoma floridae	7739	14	NC_049992.1	2884513	2888308	plus	XM_035842110.1	XP_035698003.1
118430885	LOC118430885	peroxisomal carnitine O-octanoyltransferase-like	Branchiostoma floridae	7739	14	NC_049992.1	2967246	2979041	minus	XM_035841919.1	XP_035697812.1
118430886	LOC118430886	medium-chain acyl-CoA ligase ACSF2, mitochondrial-like	Branchiostoma floridae	7739	14	NC_049992.1	2982933	2995998	plus	XM_035841920.1	XP_035697813.1
118430427	LOC118430427	mitofusin-2-like	Branchiostoma floridae	7739	14	NC_049992.1	3059359	3076173	minus	XM_035841287.1,XM_035841288.1,XM_035841289.1,XM_035841290.1	XP_035697180.1,XP_035697181.1,XP_035697182.1,XP_035697183.1
118430666	LOC118430666	gamma-aminobutyric acid receptor-associated protein	Branchiostoma floridae	7739	14	NC_049992.1	3076458	3081839	plus	XM_035841653.1	XP_035697546.1
118430890	LOC118430890	early endosome antigen 1-like	Branchiostoma floridae	7739	14	NC_049992.1	3085423	3131638	minus	XM_035841923.1	XP_035697816.1
118430694	LOC118430694	leucine-rich repeat-containing protein 15-like	Branchiostoma floridae	7739	14	NC_049992.1	3107223	3110838	plus	XM_035841687.1	XP_035697580.1
118430893	LOC118430893	protein polyglycylase TTLL10-like	Branchiostoma floridae	7739	14	NC_049992.1	3163481	3172261	minus	XM_035841926.1	XP_035697819.1
118430894	LOC118430894	arf-GAP with coiled-coil, ANK repeat and PH domain-containing protein 2-like	Branchiostoma floridae	7739	14	NC_049992.1	3188182	3206391	plus	XM_035841927.1	XP_035697820.1
118430895	LOC118430895	ATP-dependent DNA/RNA helicase DHX36-like	Branchiostoma floridae	7739	14	NC_049992.1	3213420	3224257	plus	XM_035841928.1	XP_035697821.1
118430652	LOC118430652	solute carrier family 12 member 9-like	Branchiostoma floridae	7739	14	NC_049992.1	3310649	3331842	plus	XM_035841635.1	XP_035697528.1
118430530	LOC118430530	cell division control protein 42 homolog	Branchiostoma floridae	7739	14	NC_049992.1	3374855	3382631	minus	XM_035841453.1	XP_035697346.1
118431059	LOC118431059	protein-S-isoprenylcysteine O-methyltransferase-like	Branchiostoma floridae	7739	14	NC_049992.1	3382705	3386862	plus	XM_035842138.1,XM_035842139.1	XP_035698031.1,XP_035698032.1
118430460	LOC118430460	7-methylguanosine phosphate-specific 5'-nucleotidase A-like	Branchiostoma floridae	7739	14	NC_049992.1	3389042	3391682	plus	XM_035841334.1	XP_035697227.1
118430459	LOC118430459	forkhead box protein J3-like	Branchiostoma floridae	7739	14	NC_049992.1	3396612	3408301	minus	XM_035841333.1	XP_035697226.1
118431072	LOC118431072	proteasome subunit beta type-6-like	Branchiostoma floridae	7739	14	NC_049992.1	3408871	3412533	plus	XM_035842156.1	XP_035698049.1
118430903	LOC118430903	ralA-binding protein 1-like	Branchiostoma floridae	7739	14	NC_049992.1	3414158	3427495	plus	XM_035841934.1	XP_035697827.1
118430914	LOC118430914	transcription factor 19-like	Branchiostoma floridae	7739	14	NC_049992.1	3630012	3634814	minus	XM_035841944.1	XP_035697837.1
118430976	LOC118430976	transmembrane protein 222-like	Branchiostoma floridae	7739	14	NC_049992.1	3636696	3640645	plus	XM_035842010.1	XP_035697903.1
118430916	LOC118430916	actin-binding protein IPP-like	Branchiostoma floridae	7739	14	NC_049992.1	3647044	3653765	minus	XM_035841946.1	XP_035697839.1
118430917	LOC118430917	lysophospholipid acyltransferase 5-like	Branchiostoma floridae	7739	14	NC_049992.1	3665351	3687623	minus	XM_035841947.1	XP_035697840.1
118430645	LOC118430645	galactose-3-O-sulfotransferase 2-like	Branchiostoma floridae	7739	14	NC_049992.1	3677862	3684764	plus	XM_035841629.1	XP_035697522.1
118430918	LOC118430918	TAR DNA-binding protein 43-like	Branchiostoma floridae	7739	14	NC_049992.1	3687839	3693056	plus	XM_035841948.1	XP_035697841.1
118430920	LOC118430920	perlucin-like protein	Branchiostoma floridae	7739	14	NC_049992.1	3702674	3705001	minus	XM_035841949.1	XP_035697842.1
118430925	LOC118430925	F-box/WD repeat-containing protein 7-like	Branchiostoma floridae	7739	14	NC_049992.1	3738159	3743049	minus	XM_035841954.1	XP_035697847.1
118429890	LOC118429890	protein associated with UVRAG as autophagy enhancer-like	Branchiostoma floridae	7739	14	NC_049992.1	3746598	3770490	plus	XM_035840515.1,XM_035840516.1	XP_035696408.1,XP_035696409.1
118429898	LOC118429898	high affinity cationic amino acid transporter 1-like	Branchiostoma floridae	7739	14	NC_049992.1	3958235	3973831	minus	XM_035840525.1,XM_035840526.1	XP_035696418.1,XP_035696419.1
118430932	LOC118430932	calmodulin-binding transcription activator 1-like	Branchiostoma floridae	7739	14	NC_049992.1	3992516	4014970	plus	XM_035841960.1	XP_035697853.1
118430933	LOC118430933	dnaJ homolog subfamily C member 16-like	Branchiostoma floridae	7739	14	NC_049992.1	4023373	4042104	plus	XM_035841961.1	XP_035697854.1
118429901	LOC118429901	protein DDI1 homolog 2-like	Branchiostoma floridae	7739	14	NC_049992.1	4057228	4066888	minus	XM_035840528.1	XP_035696421.1
118430934	LOC118430934	microfibril-associated glycoprotein 4-like	Branchiostoma floridae	7739	14	NC_049992.1	4070249	4071995	minus	XM_035841962.1	XP_035697855.1
118429894	LOC118429894	zinc finger protein 665-like	Branchiostoma floridae	7739	14	NC_049992.1	4239155	4242961	minus	XM_035840521.1	XP_035696414.1
118430279	LOC118430279	tetratricopeptide repeat protein 36-like	Branchiostoma floridae	7739	14	NC_049992.1	4640251	4644179	plus	XM_035841013.1	XP_035696906.1
118430277	LOC118430277	uncharacterized LOC118430277	Branchiostoma floridae	7739	14	NC_049992.1	4649690	4666867	minus	XM_035841011.1	XP_035696904.1
118430274	LOC118430274	peroxisomal membrane protein PEX14-like	Branchiostoma floridae	7739	14	NC_049992.1	4666923	4675215	plus	XM_035841004.1,XM_035841005.1,XM_035841006.1,XM_035841008.1	XP_035696897.1,XP_035696898.1,XP_035696899.1,XP_035696901.1
118430269	LOC118430269	zinc finger protein castor homolog 1-like	Branchiostoma floridae	7739	14	NC_049992.1	4685285	4728761	minus	XM_035840996.1,XM_035840997.1	XP_035696889.1,XP_035696890.1
118430947	LOC118430947	leucine-rich repeat-containing protein 23-like	Branchiostoma floridae	7739	14	NC_049992.1	4727201	4735049	plus	XM_035841975.1	XP_035697868.1
118430275	LOC118430275	putative tRNA (cytidine(32)/guanosine(34)-2'-O)-methyltransferase	Branchiostoma floridae	7739	14	NC_049992.1	4736837	4742719	plus	XM_035841009.1	XP_035696902.1
118430948	LOC118430948	calcium-activated chloride channel regulator 4A-like	Branchiostoma floridae	7739	14	NC_049992.1	4744876	4778396	plus	XM_035841977.1	XP_035697870.1
118430276	LOC118430276	transcription factor HES-1-B-like	Branchiostoma floridae	7739	14	NC_049992.1	4806419	4809934	plus	XM_035841010.1	XP_035696903.1
118430273	LOC118430273	uncharacterized LOC118430273	Branchiostoma floridae	7739	14	NC_049992.1	4995716	4998838	plus	XM_035841002.1,XM_035841003.1	XP_035696895.1,XP_035696896.1
118430271	LOC118430271	uncharacterized LOC118430271	Branchiostoma floridae	7739	14	NC_049992.1	4999004	5003471	minus	XM_035841000.1	XP_035696893.1
118430957	LOC118430957	sigma non-opioid intracellular receptor 1-like	Branchiostoma floridae	7739	14	NC_049992.1	5117295	5124360	minus	XM_035841987.1	XP_035697880.1
118430850	LOC118430850	fumarate hydratase class I, aerobic-like	Branchiostoma floridae	7739	14	NC_049992.1	5124539	5135126	plus	XM_035841883.1,XM_035841884.1	XP_035697776.1,XP_035697777.1
118431189	LOC118431189	activated Cdc42 kinase-like	Branchiostoma floridae	7739	14	NC_049992.1	5163775	5256410	plus	XM_035842306.1,XM_035842307.1,XM_035842308.1,XM_035842309.1,XM_035842310.1,XM_035842311.1,XM_035842312.1,XM_035842313.1,XM_035842314.1,XM_035842315.1,XM_035842316.1,XM_035842317.1,XM_035842318.1,XM_035842320.1,XM_035842321.1	XP_035698199.1,XP_035698200.1,XP_035698201.1,XP_035698202.1,XP_035698203.1,XP_035698204.1,XP_035698205.1,XP_035698206.1,XP_035698207.1,XP_035698208.1,XP_035698209.1,XP_035698210.1,XP_035698211.1,XP_035698213.1,XP_035698214.1
118430033	LOC118430033	leucine-rich repeat-containing protein 15-like	Branchiostoma floridae	7739	14	NC_049992.1	5334236	5337473	plus	XM_035840737.1	XP_035696630.1
118430558	LOC118430558	ephexin-1-like	Branchiostoma floridae	7739	14	NC_049992.1	5417000	5427165	plus	XM_035841495.1,XM_035841496.1	XP_035697388.1,XP_035697389.1
118430654	LOC118430654	ATPase family AAA domain-containing protein 3-like	Branchiostoma floridae	7739	14	NC_049992.1	5518415	5534873	minus	XM_035841638.1,XM_035841639.1,XM_035841640.1	XP_035697531.1,XP_035697532.1,XP_035697533.1
118430714	LOC118430714	leucine-rich repeat-containing protein 49-like	Branchiostoma floridae	7739	14	NC_049992.1	5545308	5558575	plus	XM_035841718.1	XP_035697611.1
118430041	LOC118430041	D(1) dopamine receptor-like	Branchiostoma floridae	7739	14	NC_049992.1	5574984	5581539	plus	XM_035840746.1	XP_035696639.1
118430567	LOC118430567	sepiapterin reductase-like	Branchiostoma floridae	7739	14	NC_049992.1	5600939	5604947	minus	XM_035841515.1	XP_035697408.1
118430045	LOC118430045	nephrocystin-4-like	Branchiostoma floridae	7739	14	NC_049992.1	5904630	5938375	plus	XM_035840751.1	XP_035696644.1
118430424	LOC118430424	zinc finger MYND domain-containing protein 12-like	Branchiostoma floridae	7739	14	NC_049992.1	5938541	5945410	minus	XM_035841283.1,XM_035841284.1	XP_035697176.1,XP_035697177.1
118430974	LOC118430974	Somatostatin-like	Branchiostoma floridae	7739	14	NC_049992.1	6034599	6049961	plus	XM_035842007.1,XM_035842008.1,XM_035842009.1	XP_035697900.1,XP_035697901.1,XP_035697902.1
118430506	LOC118430506	DNA ligase 3-like	Branchiostoma floridae	7739	14	NC_049992.1	6103501	6116133	plus	XM_035841411.1,XM_035841412.1,XM_035841414.1,XM_035841415.1,XM_035841416.1	XP_035697304.1,XP_035697305.1,XP_035697307.1,XP_035697308.1,XP_035697309.1
118430623	LOC118430623	splicing factor 3B subunit 4-like	Branchiostoma floridae	7739	14	NC_049992.1	6124326	6138043	plus	XM_035841601.1	XP_035697494.1
118430635	LOC118430635	dolichyl-diphosphooligosaccharide--protein glycosyltransferase 48 kDa subunit-like	Branchiostoma floridae	7739	14	NC_049992.1	6146488	6155124	minus	XM_035841618.1	XP_035697511.1
118430620	LOC118430620	uncharacterized LOC118430620	Branchiostoma floridae	7739	14	NC_049992.1	6155501	6159790	plus	XM_035841599.1	XP_035697492.1
118430532	LOC118430532	protein SCO1 homolog, mitochondrial-like	Branchiostoma floridae	7739	14	NC_049992.1	6169146	6177871	plus	XM_035841457.1	XP_035697350.1
118430597	LOC118430597	zinc finger CW-type PWWP domain protein 1-like	Branchiostoma floridae	7739	14	NC_049992.1	6186639	6212280	minus	XM_035841567.1,XM_035841568.1,XM_035841569.1,XM_035841570.1	XP_035697460.1,XP_035697461.1,XP_035697462.1,XP_035697463.1
118430426	LOC118430426	probable RNA methyltransferase Y17G7B.18	Branchiostoma floridae	7739	14	NC_049992.1	6212529	6223167	plus	XM_035841286.1	XP_035697179.1
118430293	LOC118430293	adaptin ear-binding coat-associated protein 1-like	Branchiostoma floridae	7739	14	NC_049992.1	6224504	6236360	plus	XM_035841023.1,XM_035841024.1	XP_035696916.1,XP_035696917.1
118430292	LOC118430292	methylenetetrahydrofolate reductase-like	Branchiostoma floridae	7739	14	NC_049992.1	6241001	6255413	minus	XM_035841021.1,XM_035841022.1	XP_035696914.1,XP_035696915.1
118430553	LOC118430553	tumor protein p63-regulated gene 1-like protein	Branchiostoma floridae	7739	14	NC_049992.1	6324826	6336270	plus	XM_035841488.1,XM_035841489.1	XP_035697381.1,XP_035697382.1
118430051	LOC118430051	leucine-rich repeat-containing protein 34-like	Branchiostoma floridae	7739	14	NC_049992.1	6361100	6367654	plus	XM_035840758.1	XP_035696651.1
118430977	LOC118430977	integrin-linked kinase-associated serine/threonine phosphatase 2C-like	Branchiostoma floridae	7739	14	NC_049992.1	6413911	6423274	minus	XM_035842011.1	XP_035697904.1
118429973	LOC118429973	uncharacterized LOC118429973	Branchiostoma floridae	7739	14	NC_049992.1	6640331	6645588	minus	XM_035840619.1	XP_035696512.1
118430662	LOC118430662	cholecystokinin receptor type A-like	Branchiostoma floridae	7739	14	NC_049992.1	6686900	6688838	plus	XM_035841648.1	XP_035697541.1
118430571	LOC118430571	solute carrier family 35 member E2A-like	Branchiostoma floridae	7739	14	NC_049992.1	7020542	7027746	minus	XM_035841520.1,XM_035841521.1	XP_035697413.1,XP_035697414.1
118430709	LOC118430709	transmembrane protein 201-like	Branchiostoma floridae	7739	14	NC_049992.1	7027839	7036792	plus	XM_035841713.1,XM_035841714.1,XM_035841715.1	XP_035697606.1,XP_035697607.1,XP_035697608.1
118430747	LOC118430747	ephrin type-B receptor 3-like	Branchiostoma floridae	7739	14	NC_049992.1	7199950	7299516	minus	XM_035841762.1,XM_035841763.1	XP_035697655.1,XP_035697656.1
118430563	LOC118430563	eukaryotic translation initiation factor 4 gamma 3-like	Branchiostoma floridae	7739	14	NC_049992.1	7352079	7363151	minus	XM_035841505.1,XM_035841506.1,XM_035841507.1,XM_035841508.1,XM_035841509.1,XM_035841511.1	XP_035697398.1,XP_035697399.1,XP_035697400.1,XP_035697401.1,XP_035697402.1,XP_035697404.1
118430759	LOC118430759	peroxisome biogenesis factor 10-like	Branchiostoma floridae	7739	14	NC_049992.1	7403350	7410501	plus	XM_035841776.1	XP_035697669.1
118430066	LOC118430066	uncharacterized LOC118430066	Branchiostoma floridae	7739	14	NC_049992.1	7417939	7422785	minus	XM_035840774.1	XP_035696667.1
118430564	LOC118430564	lysosomal amino acid transporter 1 homolog	Branchiostoma floridae	7739	14	NC_049992.1	7430261	7438638	minus	XM_035841512.1	XP_035697405.1
118430067	LOC118430067	eukaryotic translation initiation factor 4 gamma 1-like	Branchiostoma floridae	7739	14	NC_049992.1	7438734	7494577	plus	XM_035840775.1	XP_035696668.1
118430411	LOC118430411	activated CDC42 kinase 1-like	Branchiostoma floridae	7739	14	NC_049992.1	7495429	7547278	minus	XM_035841264.1	XP_035697157.1
118431031	LOC118431031	tetratricopeptide repeat protein 28-like	Branchiostoma floridae	7739	14	NC_049992.1	7560290	7565143	plus	XM_035842104.1	XP_035697997.1
118430684	LOC118430684	uncharacterized LOC118430684	Branchiostoma floridae	7739	14	NC_049992.1	7600840	7618003	plus	XM_035841672.1	XP_035697565.1
118430448	LOC118430448	transcription initiation factor TFIID subunit 10-like	Branchiostoma floridae	7739	14	NC_049992.1	7622976	7628925	plus	XM_035841323.1	XP_035697216.1
118430447	LOC118430447	espin-like	Branchiostoma floridae	7739	14	NC_049992.1	7628853	7645302	minus	XM_035841320.1,XM_035841321.1,XR_004832855.1	XP_035697213.1,XP_035697214.1
118430073	LOC118430073	nucleolin-like	Branchiostoma floridae	7739	14	NC_049992.1	7657265	7683197	minus	XM_035840782.1	XP_035696675.1
118429877	LOC118429877	zinc finger protein rotund-like	Branchiostoma floridae	7739	14	NC_049992.1	7683466	7695802	plus	XM_035840503.1,XM_035840504.1,XM_035840505.1	XP_035696396.1,XP_035696397.1,XP_035696398.1
118429878	LOC118429878	dnaJ homolog subfamily C member 11-like	Branchiostoma floridae	7739	14	NC_049992.1	7696585	7708963	minus	XM_035840506.1	XP_035696399.1
118430076	LOC118430076	multiple epidermal growth factor-like domains protein 6	Branchiostoma floridae	7739	14	NC_049992.1	7819759	7938845	minus	XM_035840784.1	XP_035696677.1
118430079	LOC118430079	vacuolar protein sorting-associated protein 13D-like	Branchiostoma floridae	7739	14	NC_049992.1	8126262	8191234	plus	XM_035840788.1	XP_035696681.1
118430286	LOC118430286	prothymosin alpha-like	Branchiostoma floridae	7739	14	NC_049992.1	8195126	8207245	plus	XM_035841016.1,XM_035841017.1	XP_035696909.1,XP_035696910.1
118430591	LOC118430591	probable cationic amino acid transporter	Branchiostoma floridae	7739	14	NC_049992.1	8227942	8260902	minus	XM_035841558.1	XP_035697451.1
118430603	LOC118430603	protein Wnt-4-like	Branchiostoma floridae	7739	14	NC_049992.1	8286852	8309745	minus	XM_035841578.1	XP_035697471.1
118430619	LOC118430619	uncharacterized LOC118430619	Branchiostoma floridae	7739	14	NC_049992.1	8342857	8361471	minus	XM_035841598.1	XP_035697491.1
118430583	LOC118430583	uncharacterized LOC118430583	Branchiostoma floridae	7739	14	NC_049992.1	8377291	8385300	minus	XM_035841550.1	XP_035697443.1
118430751	LOC118430751	high affinity cationic amino acid transporter 1-like	Branchiostoma floridae	7739	14	NC_049992.1	8409464	8442168	plus	XM_035841769.1	XP_035697662.1
118430750	LOC118430750	condensin complex subunit 1-like	Branchiostoma floridae	7739	14	NC_049992.1	8442503	8474428	minus	XM_035841766.1,XM_035841767.1,XM_035841768.1	XP_035697659.1,XP_035697660.1,XP_035697661.1
118430985	LOC118430985	WD repeat-containing protein WRAP73-like	Branchiostoma floridae	7739	14	NC_049992.1	8531900	8538963	minus	XM_035842018.1,XM_035842019.1,XM_035842020.1	XP_035697911.1,XP_035697912.1,XP_035697913.1
118431020	LOC118431020	E3 ubiquitin-protein ligase TRAIP-like	Branchiostoma floridae	7739	14	NC_049992.1	8564326	8571518	plus	XM_035842091.1	XP_035697984.1
118430625	LOC118430625	probable 28S rRNA (cytosine-C(5))-methyltransferase	Branchiostoma floridae	7739	14	NC_049992.1	8582039	8592192	minus	XM_035841604.1	XP_035697497.1
118430685	LOC118430685	leucine-rich repeat-containing protein 47-like	Branchiostoma floridae	7739	14	NC_049992.1	8592556	8601061	plus	XM_035841673.1	XP_035697566.1
118430298	LOC118430298	lisH domain-containing protein ARMC9-like	Branchiostoma floridae	7739	14	NC_049992.1	8620510	8643224	minus	XM_035841040.1,XM_035841041.1,XM_035841042.1,XM_035841043.1	XP_035696933.1,XP_035696934.1,XP_035696935.1,XP_035696936.1
118431138	LOC118431138	peptidyl-prolyl cis-trans isomerase H-like	Branchiostoma floridae	7739	14	NC_049992.1	8643498	8648232	plus	XM_035842256.1	XP_035698149.1
118430413	LOC118430413	Y-box factor homolog	Branchiostoma floridae	7739	14	NC_049992.1	8651734	8680179	minus	XM_035841271.1,XM_035841272.1	XP_035697164.1,XP_035697165.1
118430031	LOC118430031	eukaryotic translation initiation factor 5A-1-like	Branchiostoma floridae	7739	14	NC_049992.1	8682300	8694872	plus	XM_035840732.1,XM_035840733.1,XM_035840734.1	XP_035696625.1,XP_035696626.1,XP_035696627.1
118430265	LOC118430265	caspase-2-like	Branchiostoma floridae	7739	14	NC_049992.1	8709301	8728737	plus	XM_035840989.1	XP_035696882.1
118430579	LOC118430579	msx2-interacting protein-like	Branchiostoma floridae	7739	14	NC_049992.1	8766789	8813531	plus	XM_035841537.1,XM_035841538.1,XM_035841539.1,XM_035841540.1,XM_035841541.1,XM_035841542.1,XM_035841543.1,XM_035841544.1,XM_035841545.1,XM_035841546.1,XM_035841547.1	XP_035697430.1,XP_035697431.1,XP_035697432.1,XP_035697433.1,XP_035697434.1,XP_035697435.1,XP_035697436.1,XP_035697437.1,XP_035697438.1,XP_035697439.1,XP_035697440.1
118430412	LOC118430412	rap1 GTPase-activating protein 1-like	Branchiostoma floridae	7739	14	NC_049992.1	8820845	8945063	plus	XM_035841266.1,XM_035841267.1,XM_035841268.1,XM_035841269.1,XM_035841270.1	XP_035697159.1,XP_035697160.1,XP_035697161.1,XP_035697162.1,XP_035697163.1
118430586	LOC118430586	sulfotransferase family cytosolic 1B member 1-like	Branchiostoma floridae	7739	14	NC_049992.1	8946789	8950869	plus	XM_035841553.1	XP_035697446.1
118431006	LOC118431006	gastrula zinc finger protein XlCGF57.1-like	Branchiostoma floridae	7739	14	NC_049992.1	8954467	8958478	minus	XM_035842055.1	XP_035697948.1
118430085	LOC118430085	chloride channel protein 2-like	Branchiostoma floridae	7739	14	NC_049992.1	8961254	9003741	minus	XM_035840794.1	XP_035696687.1
118431130	LOC118431130	tumor protein 63-like	Branchiostoma floridae	7739	14	NC_049992.1	9007923	9037816	minus	XM_035842244.1,XM_035842245.1	XP_035698137.1,XP_035698138.1
118431132	LOC118431132	uncharacterized LOC118431132	Branchiostoma floridae	7739	14	NC_049992.1	9047742	9057574	plus	XM_035842247.1,XM_035842248.1	XP_035698140.1,XP_035698141.1
118430552	LOC118430552	uncharacterized LOC118430552	Branchiostoma floridae	7739	14	NC_049992.1	9071763	9100436	minus	XM_035841486.1	XP_035697379.1
118431112	LOC118431112	transmembrane protein 26-like	Branchiostoma floridae	7739	14	NC_049992.1	9161237	9165696	minus	XM_035842226.1	XP_035698119.1
118431110	LOC118431110	serine--pyruvate aminotransferase, mitochondrial-like	Branchiostoma floridae	7739	14	NC_049992.1	9464749	9472375	plus	XM_035842223.1	XP_035698116.1
118431108	LOC118431108	protein RCC2-like	Branchiostoma floridae	7739	14	NC_049992.1	9472376	9489609	minus	XM_035842222.1	XP_035698115.1
118431093	LOC118431093	rho guanine nucleotide exchange factor 10-like	Branchiostoma floridae	7739	14	NC_049992.1	9492202	9538088	plus	XM_035842178.1,XM_035842179.1,XM_035842180.1,XM_035842182.1,XM_035842183.1,XM_035842184.1,XM_035842185.1,XM_035842186.1,XM_035842187.1,XM_035842188.1,XM_035842189.1,XM_035842190.1,XM_035842191.1,XM_035842192.1,XM_035842193.1,XM_035842194.1,XM_035842195.1,XM_035842196.1,XM_035842197.1,XM_035842198.1	XP_035698071.1,XP_035698072.1,XP_035698073.1,XP_035698075.1,XP_035698076.1,XP_035698077.1,XP_035698078.1,XP_035698079.1,XP_035698080.1,XP_035698081.1,XP_035698082.1,XP_035698083.1,XP_035698084.1,XP_035698085.1,XP_035698086.1,XP_035698087.1,XP_035698088.1,XP_035698089.1,XP_035698090.1,XP_035698091.1
118431113	LOC118431113	probable G-protein coupled receptor 101	Branchiostoma floridae	7739	14	NC_049992.1	9634916	9640518	plus	XM_035842227.1,XM_035842228.1,XM_035842229.1	XP_035698120.1,XP_035698121.1,XP_035698122.1
118431119	LOC118431119	neuroblastoma suppressor of tumorigenicity 1-like	Branchiostoma floridae	7739	14	NC_049992.1	9652449	9661240	plus	XM_035842236.1,XM_035842237.1	XP_035698129.1,XP_035698130.1
118431107	LOC118431107	DDB1- and CUL4-associated factor 17-like	Branchiostoma floridae	7739	14	NC_049992.1	9663011	9673317	minus	XM_035842220.1,XM_035842221.1	XP_035698113.1,XP_035698114.1
118431114	LOC118431114	uncharacterized LOC118431114	Branchiostoma floridae	7739	14	NC_049992.1	9675766	9682181	minus	XM_035842230.1	XP_035698123.1
118431102	LOC118431102	uncharacterized LOC118431102	Branchiostoma floridae	7739	14	NC_049992.1	9727610	9739595	minus	XM_035842215.1,XM_035842216.1	XP_035698108.1,XP_035698109.1
118431091	LOC118431091	sushi, von Willebrand factor type A, EGF and pentraxin domain-containing protein 1-like	Branchiostoma floridae	7739	14	NC_049992.1	9756029	9785611	plus	XM_035842174.1,XM_035842175.1,XM_035842176.1,XM_035842177.1	XP_035698067.1,XP_035698068.1,XP_035698069.1,XP_035698070.1
118430537	LOC118430537	quinone oxidoreductase PIG3-like	Branchiostoma floridae	7739	14	NC_049992.1	9847432	9855979	plus	XM_035841468.1,XM_035841469.1,XM_035841471.1	XP_035697361.1,XP_035697362.1,XP_035697364.1
118430534	LOC118430534	transmembrane and coiled-coil domain-containing protein 4-like	Branchiostoma floridae	7739	14	NC_049992.1	9855165	9876193	minus	XM_035841464.1	XP_035697357.1
118430535	LOC118430535	OTU domain-containing protein 3-like	Branchiostoma floridae	7739	14	NC_049992.1	9876355	9891993	plus	XM_035841465.1,XM_035841466.1,XM_035841467.1	XP_035697358.1,XP_035697359.1,XP_035697360.1
118430538	LOC118430538	DNA-directed RNA polymerase II subunit RPB4	Branchiostoma floridae	7739	14	NC_049992.1	9892688	9895518	minus	XM_035841472.1	XP_035697365.1
118430437	LOC118430437	sperm-associated antigen 7 homolog	Branchiostoma floridae	7739	14	NC_049992.1	9895823	9900371	plus	XM_035841305.1	XP_035697198.1
118430829	LOC118430829	MORN repeat-containing protein 1-like	Branchiostoma floridae	7739	14	NC_049992.1	9935502	9945819	plus	XM_035841859.1,XM_035841860.1,XM_035841862.1	XP_035697752.1,XP_035697753.1,XP_035697755.1
118431195	LOC118431195	UPF0488 protein C8orf33 homolog	Branchiostoma floridae	7739	14	NC_049992.1	10024671	10028618	minus	XM_035842327.1	XP_035698220.1
118431191	LOC118431191	exocyst complex component 8-like	Branchiostoma floridae	7739	14	NC_049992.1	10028707	10043767	plus	XM_035842322.1,XM_035842323.1,XM_035842324.1	XP_035698215.1,XP_035698216.1,XP_035698217.1
118430515	LOC118430515	cation-dependent mannose-6-phosphate receptor-like	Branchiostoma floridae	7739	14	NC_049992.1	10048393	10055371	minus	XM_035841428.1	XP_035697321.1
118429990	LOC118429990	osmotic avoidance abnormal protein 3-like	Branchiostoma floridae	7739	14	NC_049992.1	10055691	10066556	plus	XM_035840649.1,XM_035840650.1,XM_035840651.1,XM_035840652.1,XM_035840653.1,XM_035840654.1,XM_035840655.1	XP_035696542.1,XP_035696543.1,XP_035696544.1,XP_035696545.1,XP_035696546.1,XP_035696547.1,XP_035696548.1
118429997	LOC118429997	mediator of DNA damage checkpoint protein 1-like	Branchiostoma floridae	7739	14	NC_049992.1	10070035	10081943	plus	XM_035840674.1,XM_035840675.1	XP_035696567.1,XP_035696568.1
118429989	LOC118429989	kazrin-like	Branchiostoma floridae	7739	14	NC_049992.1	10083064	10147376	minus	XM_035840648.1	XP_035696541.1
118429998	LOC118429998	NAD kinase-like	Branchiostoma floridae	7739	14	NC_049992.1	10202742	10222416	minus	XM_035840676.1	XP_035696569.1
118430001	LOC118430001	protein LZIC-like	Branchiostoma floridae	7739	14	NC_049992.1	10222641	10230626	plus	XM_035840679.1,XM_035840680.1,XM_035840681.1	XP_035696572.1,XP_035696573.1,XP_035696574.1
118430017	LOC118430017	calsyntenin-1-like	Branchiostoma floridae	7739	14	NC_049992.1	10242138	10262986	plus	XM_035840705.1,XM_035840706.1,XM_035840707.1,XM_035840708.1,XM_035840710.1	XP_035696598.1,XP_035696599.1,XP_035696600.1,XP_035696601.1,XP_035696603.1
118429980	LOC118429980	segment polarity protein dishevelled homolog DVL-3-like	Branchiostoma floridae	7739	14	NC_049992.1	10267406	10314973	minus	XM_035840626.1,XM_035840627.1,XM_035840628.1,XM_035840629.1,XM_035840630.1,XM_035840631.1,XM_035840632.1,XM_035840633.1,XM_035840635.1,XM_035840636.1,XM_035840637.1,XM_035840638.1,XM_035840639.1	XP_035696519.1,XP_035696520.1,XP_035696521.1,XP_035696522.1,XP_035696523.1,XP_035696524.1,XP_035696525.1,XP_035696526.1,XP_035696528.1,XP_035696529.1,XP_035696530.1,XP_035696531.1,XP_035696532.1
118430461	LOC118430461	E3 ubiquitin-protein ligase MIB2-like	Branchiostoma floridae	7739	14	NC_049992.1	10317169	10333175	plus	XM_035841335.1,XM_035841336.1	XP_035697228.1,XP_035697229.1
118430004	LOC118430004	uncharacterized LOC118430004	Branchiostoma floridae	7739	14	NC_049992.1	10334463	10339570	minus	XM_035840683.1,XM_035840685.1,XM_035840686.1	XP_035696576.1,XP_035696578.1,XP_035696579.1
118430574	LOC118430574	zinc finger protein 235-like	Branchiostoma floridae	7739	14	NC_049992.1	10384865	10410281	minus	XM_035841525.1,XM_035841526.1,XM_035841527.1,XM_035841528.1,XM_035841529.1,XM_035841530.1,XM_035841531.1,XM_035841532.1	XP_035697418.1,XP_035697419.1,XP_035697420.1,XP_035697421.1,XP_035697422.1,XP_035697423.1,XP_035697424.1,XP_035697425.1
118430773	LOC118430773	melanopsin-like	Branchiostoma floridae	7739	14	NC_049992.1	10465714	10470305	plus	XM_035841795.1	XP_035697688.1
118431065	LOC118431065	uncharacterized LOC118431065	Branchiostoma floridae	7739	14	NC_049992.1	10478949	10502491	plus	XM_035842145.1,XM_035842146.1,XM_035842147.1	XP_035698038.1,XP_035698039.1,XP_035698040.1
118430010	LOC118430010	proton-associated sugar transporter A-like	Branchiostoma floridae	7739	14	NC_049992.1	10514566	10523852	plus	XM_035840690.1,XM_035840692.1	XP_035696583.1,XP_035696585.1
118430013	LOC118430013	glyceraldehyde-3-phosphate dehydrogenase 2-like	Branchiostoma floridae	7739	14	NC_049992.1	10523412	10530461	minus	XM_035840696.1,XM_035840697.1	XP_035696589.1,XP_035696590.1
118430012	LOC118430012	G-protein coupled receptor 157-like	Branchiostoma floridae	7739	14	NC_049992.1	10530518	10538176	plus	XM_035840694.1,XM_035840695.1	XP_035696587.1,XP_035696588.1
118430024	LOC118430024	tyrosine-protein phosphatase non-receptor type 11-like	Branchiostoma floridae	7739	14	NC_049992.1	10573180	10592780	minus	XM_035840725.1	XP_035696618.1
118430025	LOC118430025	cell division cycle protein 23 homolog	Branchiostoma floridae	7739	14	NC_049992.1	10592928	10598515	plus	XM_035840726.1	XP_035696619.1
118430414	LOC118430414	exosome component 10-like	Branchiostoma floridae	7739	14	NC_049992.1	10607236	10618764	plus	XM_035841273.1	XP_035697166.1
118430416	LOC118430416	thymidine kinase 2, mitochondrial-like	Branchiostoma floridae	7739	14	NC_049992.1	10621333	10625559	minus	XM_035841276.1	XP_035697169.1
118430110	LOC118430110	fibropellin-1-like	Branchiostoma floridae	7739	14	NC_049992.1	10671880	10681940	minus	XM_035840820.1	XP_035696713.1
118430026	LOC118430026	ABC transporter G family member 9-like	Branchiostoma floridae	7739	14	NC_049992.1	10682059	10701117	plus	XM_035840727.1,XM_035840728.1	XP_035696620.1,XP_035696621.1
118430030	LOC118430030	acetyl-coenzyme A transporter 1-like	Branchiostoma floridae	7739	14	NC_049992.1	10700363	10708262	minus	XM_035840731.1	XP_035696624.1
118430027	LOC118430027	protein phosphatase 1 regulatory subunit 7-like	Branchiostoma floridae	7739	14	NC_049992.1	10708394	10713510	plus	XM_035840729.1	XP_035696622.1
118430792	LOC118430792	kinesin-like protein KIF1B	Branchiostoma floridae	7739	14	NC_049992.1	10759973	10814926	minus	XM_035841814.1	XP_035697707.1
118431032	LOC118431032	transmembrane protein 26-like	Branchiostoma floridae	7739	14	NC_049992.1	10959012	10975710	plus	XM_035842105.1,XM_035842106.1	XP_035697998.1,XP_035697999.1
118430653	LOC118430653	echinoderm microtubule-associated protein-like 2	Branchiostoma floridae	7739	14	NC_049992.1	11031300	11051755	minus	XM_035841636.1,XM_035841637.1	XP_035697529.1,XP_035697530.1
118430528	LOC118430528	spermidine synthase-like	Branchiostoma floridae	7739	14	NC_049992.1	11064085	11075052	plus	XM_035841452.1	XP_035697345.1
118430527	LOC118430527	ubiA prenyltransferase domain-containing protein 1-like	Branchiostoma floridae	7739	14	NC_049992.1	11075405	11077291	minus	XM_035841451.1	XP_035697344.1
118430523	LOC118430523	serine/threonine-protein kinase mTOR-like	Branchiostoma floridae	7739	14	NC_049992.1	11077566	11205442	plus	XM_035841436.1,XM_035841437.1,XM_035841438.1	XP_035697329.1,XP_035697330.1,XP_035697331.1
118430748	LOC118430748	prohibitin-2-like	Branchiostoma floridae	7739	14	NC_049992.1	11257288	11263357	minus	XM_035841764.1	XP_035697657.1
118430755	LOC118430755	uncharacterized LOC118430755	Branchiostoma floridae	7739	14	NC_049992.1	11501495	11511014	minus	XM_035841772.1	XP_035697665.1
118429985	LOC118429985	phenylalanine--tRNA ligase beta subunit-like	Branchiostoma floridae	7739	14	NC_049992.1	11511241	11539711	plus	XM_035840644.1	XP_035696537.1
118429984	LOC118429984	coiled-coil domain-containing protein 150-like	Branchiostoma floridae	7739	14	NC_049992.1	11545860	11554367	minus	XM_035840642.1	XP_035696535.1
118429986	LOC118429986	coiled-coil domain-containing protein 150-like	Branchiostoma floridae	7739	14	NC_049992.1	11556138	11567876	minus	XM_035840645.1	XP_035696538.1
118430419	LOC118430419	5'-3' exoribonuclease 1-like	Branchiostoma floridae	7739	14	NC_049992.1	11605777	11620673	minus	XM_035841279.1,XM_035841280.1	XP_035697172.1,XP_035697173.1
118431175	LOC118431175	pleckstrin homology domain-containing family G member 5-like	Branchiostoma floridae	7739	14	NC_049992.1	11650091	11720145	plus	XM_035842292.1	XP_035698185.1
118430127	LOC118430127	uncharacterized LOC118430127	Branchiostoma floridae	7739	14	NC_049992.1	11728899	11733299	plus	XM_035840837.1	XP_035696730.1
118430969	LOC118430969	urease accessory protein F-like	Branchiostoma floridae	7739	14	NC_049992.1	11751676	11755744	plus	XM_035842000.1	XP_035697893.1
118430464	LOC118430464	urease accessory protein UreG-like	Branchiostoma floridae	7739	14	NC_049992.1	11759998	11769006	minus	XM_035841338.1,XM_035841339.1,XM_035841341.1,XM_035841342.1,XM_035841343.1	XP_035697231.1,XP_035697232.1,XP_035697234.1,XP_035697235.1,XP_035697236.1
118430465	LOC118430465	urease subunit alpha-like	Branchiostoma floridae	7739	14	NC_049992.1	11770697	11784946	plus	XM_035841344.1	XP_035697237.1
118430801	LOC118430801	endothelin-converting enzyme homolog	Branchiostoma floridae	7739	14	NC_049992.1	11805359	11814819	minus	XM_035841824.1	XP_035697717.1
118431041	LOC118431041	ceramide-1-phosphate transfer protein-like	Branchiostoma floridae	7739	14	NC_049992.1	11834784	11841776	minus	XM_035842119.1,XM_035842120.1	XP_035698012.1,XP_035698013.1
118431042	LOC118431042	integrator complex subunit 11-like	Branchiostoma floridae	7739	14	NC_049992.1	11836616	11865616	plus	XM_035842122.1	XP_035698015.1
118430972	LOC118430972	calmodulin-A-like	Branchiostoma floridae	7739	14	NC_049992.1	11876939	11883870	plus	XM_035842004.1,XM_035842005.1	XP_035697897.1,XP_035697898.1
118430371	LOC118430371	peptidoglycan-recognition protein SC2-like	Branchiostoma floridae	7739	14	NC_049992.1	11920726	11926790	minus	XM_035841219.1,XM_035841220.1,XM_035841221.1	XP_035697112.1,XP_035697113.1,XP_035697114.1
118430350	LOC118430350	UPF0415 protein C7orf25 homolog	Branchiostoma floridae	7739	14	NC_049992.1	11927499	11933662	plus	XM_035841188.1	XP_035697081.1
118430367	LOC118430367	succinate dehydrogenase [ubiquinone] iron-sulfur subunit, mitochondrial-like	Branchiostoma floridae	7739	14	NC_049992.1	11934247	11938120	minus	XM_035841215.1	XP_035697108.1
118430344	LOC118430344	AP-2 complex subunit mu-B	Branchiostoma floridae	7739	14	NC_049992.1	11953969	11963881	minus	XM_035841177.1,XM_035841178.1,XM_035841179.1,XM_035841180.1,XM_035841182.1	XP_035697070.1,XP_035697071.1,XP_035697072.1,XP_035697073.1,XP_035697075.1
118430323	LOC118430323	mannan-binding lectin serine protease 1-like	Branchiostoma floridae	7739	14	NC_049992.1	11994894	12002064	minus	XM_035841096.1	XP_035696989.1
118430308	LOC118430308	polyhomeotic-like protein 2	Branchiostoma floridae	7739	14	NC_049992.1	12086739	12109288	minus	XM_035841061.1,XM_035841062.1,XM_035841063.1,XM_035841064.1,XM_035841065.1,XM_035841066.1,XM_035841067.1,XM_035841068.1,XM_035841069.1,XM_035841070.1,XM_035841071.1,XM_035841072.1,XM_035841073.1,XM_035841075.1	XP_035696954.1,XP_035696955.1,XP_035696956.1,XP_035696957.1,XP_035696958.1,XP_035696959.1,XP_035696960.1,XP_035696961.1,XP_035696962.1,XP_035696963.1,XP_035696964.1,XP_035696965.1,XP_035696966.1,XP_035696968.1
118430355	LOC118430355	39S ribosomal protein L47, mitochondrial-like	Branchiostoma floridae	7739	14	NC_049992.1	12112431	12115636	plus	XM_035841196.1	XP_035697089.1
118430327	LOC118430327	peroxisomal targeting signal 1 receptor-like	Branchiostoma floridae	7739	14	NC_049992.1	12115368	12129303	minus	XM_035841099.1,XM_035841100.1,XM_035841101.1	XP_035696992.1,XP_035696993.1,XP_035696994.1
118430391	LOC118430391	retinal rod rhodopsin-sensitive cGMP 3',5'-cyclic phosphodiesterase subunit delta	Branchiostoma floridae	7739	14	NC_049992.1	12129498	12142790	plus	XM_035841245.1,XM_035841246.1	XP_035697138.1,XP_035697139.1
118430131	LOC118430131	uncharacterized LOC118430131	Branchiostoma floridae	7739	14	NC_049992.1	12143336	12163921	plus	XM_035840841.1	XP_035696734.1
118430382	LOC118430382	NADH dehydrogenase [ubiquinone] 1 beta subcomplex subunit 5, mitochondrial-like	Branchiostoma floridae	7739	14	NC_049992.1	12192272	12198720	minus	XM_035841236.1	XP_035697129.1
118430132	LOC118430132	UDP-glucuronosyltransferase 2C1-like	Branchiostoma floridae	7739	14	NC_049992.1	12198822	12203487	minus	XM_035840842.1	XP_035696735.1
118430133	LOC118430133	uncharacterized LOC118430133	Branchiostoma floridae	7739	14	NC_049992.1	12204360	12206280	minus	XM_035840843.1	XP_035696736.1
118430332	LOC118430332	solute carrier family 2, facilitated glucose transporter member 5-like	Branchiostoma floridae	7739	14	NC_049992.1	12211631	12222717	plus	XM_035841159.1	XP_035697052.1
118430322	LOC118430322	nose resistant to fluoxetine protein 6-like	Branchiostoma floridae	7739	14	NC_049992.1	12228957	12236594	plus	XM_035841095.1	XP_035696988.1
118430356	LOC118430356	45 kDa calcium-binding protein-like	Branchiostoma floridae	7739	14	NC_049992.1	12237608	12244595	plus	XM_035841198.1	XP_035697091.1
118430302	LOC118430302	phosphoinositide 3-kinase regulatory subunit 4-like	Branchiostoma floridae	7739	14	NC_049992.1	12284851	12313558	minus	XM_035841047.1,XM_035841048.1	XP_035696940.1,XP_035696941.1
118430396	LOC118430396	ATP-binding cassette sub-family F member 3-like	Branchiostoma floridae	7739	14	NC_049992.1	12313735	12336030	plus	XM_035841253.1	XP_035697146.1
118430136	LOC118430136	PR domain zinc finger protein 2-like	Branchiostoma floridae	7739	14	NC_049992.1	12363101	12383201	minus	XM_035840845.1	XP_035696738.1
118430346	LOC118430346	26S proteasome regulatory subunit 7	Branchiostoma floridae	7739	14	NC_049992.1	12438002	12447925	minus	XM_035841184.1	XP_035697077.1
118430339	LOC118430339	SH2 domain-containing protein 5-like	Branchiostoma floridae	7739	14	NC_049992.1	12449013	12461253	plus	XM_035841170.1,XM_035841171.1,XM_035841172.1,XM_035841173.1	XP_035697063.1,XP_035697064.1,XP_035697065.1,XP_035697066.1
118430138	LOC118430138	uncharacterized LOC118430138	Branchiostoma floridae	7739	14	NC_049992.1	12538328	12569223	minus	XM_035840848.1	XP_035696741.1
118430351	LOC118430351	inactive C-alpha-formylglycine-generating enzyme 2-like	Branchiostoma floridae	7739	14	NC_049992.1	12598460	12608000	plus	XM_035841190.1	XP_035697083.1
118430305	LOC118430305	vigilin-like	Branchiostoma floridae	7739	14	NC_049992.1	12609360	12632769	plus	XM_035841057.1	XP_035696950.1
118430139	LOC118430139	neuropeptide FF receptor 2-like	Branchiostoma floridae	7739	14	NC_049992.1	12662398	12680866	plus	XM_035840849.1	XP_035696742.1
118430340	LOC118430340	uncharacterized LOC118430340	Branchiostoma floridae	7739	14	NC_049992.1	12706156	12713029	minus	XM_035841174.1	XP_035697067.1
118430387	LOC118430387	60S ribosome subunit biogenesis protein NIP7 homolog	Branchiostoma floridae	7739	14	NC_049992.1	12713215	12716671	plus	XM_035841241.1	XP_035697134.1
118430334	LOC118430334	neuronal acetylcholine receptor subunit alpha-10-like	Branchiostoma floridae	7739	14	NC_049992.1	12719225	12729325	plus	XM_035841162.1	XP_035697055.1
118430386	LOC118430386	C-type lectin lectoxin-Thr1-like	Branchiostoma floridae	7739	14	NC_049992.1	12742856	12747306	minus	XM_035841240.1	XP_035697133.1
118430389	LOC118430389	echinoidin-like	Branchiostoma floridae	7739	14	NC_049992.1	12747667	12749354	plus	XM_035841243.1	XP_035697136.1
118430335	LOC118430335	carotenoid isomerooxygenase-like	Branchiostoma floridae	7739	14	NC_049992.1	12874964	12879820	minus	XM_035841163.1	XP_035697056.1
118430142	LOC118430142	beta,beta-carotene 15,15'-dioxygenase-like	Branchiostoma floridae	7739	14	NC_049992.1	12885774	12889705	minus	XM_035840852.1	XP_035696745.1
118430307	LOC118430307	phosphatidylinositol 4,5-bisphosphate 3-kinase catalytic subunit delta isoform-like	Branchiostoma floridae	7739	14	NC_049992.1	12900276	12919978	plus	XM_035841060.1	XP_035696953.1
118430333	LOC118430333	alpha-2C adrenergic receptor-like	Branchiostoma floridae	7739	14	NC_049992.1	12926348	12934141	plus	XM_035841160.1	XP_035697053.1
118430381	LOC118430381	protein RER1-like	Branchiostoma floridae	7739	14	NC_049992.1	12940642	12947403	minus	XM_035841232.1,XM_035841233.1,XM_035841235.1	XP_035697125.1,XP_035697126.1,XP_035697128.1
118430354	LOC118430354	beta-1,3-galactosyltransferase 1-like	Branchiostoma floridae	7739	14	NC_049992.1	12948619	12952690	plus	XM_035841193.1,XM_035841194.1,XM_035841195.1	XP_035697086.1,XP_035697087.1,XP_035697088.1
118430360	LOC118430360	solute carrier family 25 member 36-like	Branchiostoma floridae	7739	14	NC_049992.1	12962970	12972975	plus	XM_035841203.1,XM_035841204.1	XP_035697096.1,XP_035697097.1
118430384	LOC118430384	EF-hand domain-containing protein D2-like	Branchiostoma floridae	7739	14	NC_049992.1	12976992	13010013	minus	XM_035841238.1,XM_035841239.1	XP_035697131.1,XP_035697132.1
118430303	LOC118430303	forkhead-associated domain-containing protein 1-like	Branchiostoma floridae	7739	14	NC_049992.1	13012033	13045211	minus	XM_035841049.1,XM_035841050.1,XM_035841051.1,XM_035841052.1,XM_035841053.1	XP_035696942.1,XP_035696943.1,XP_035696944.1,XP_035696945.1,XP_035696946.1
118430146	LOC118430146	Parkinson disease protein 7 homolog	Branchiostoma floridae	7739	14	NC_049992.1	13066604	13069783	plus	XM_035840855.1	XP_035696748.1
118430363	LOC118430363	mitochondrial 2-oxoglutarate/malate carrier protein-like	Branchiostoma floridae	7739	14	NC_049992.1	13070440	13078763	minus	XM_035841207.1	XP_035697100.1
118430361	LOC118430361	SPRY domain-containing SOCS box protein 4-like	Branchiostoma floridae	7739	14	NC_049992.1	13079082	13099257	plus	XM_035841205.1,XM_035841206.1	XP_035697098.1,XP_035697099.1
118430317	LOC118430317	DNA damage-binding protein 2-like	Branchiostoma floridae	7739	14	NC_049992.1	13100428	13106491	minus	XM_035841090.1	XP_035696983.1
118430375	LOC118430375	triosephosphate isomerase-like	Branchiostoma floridae	7739	14	NC_049992.1	13106785	13116149	plus	XM_035841226.1,XM_035841227.1	XP_035697119.1,XP_035697120.1
118430148	LOC118430148	deleted in malignant brain tumors 1 protein-like	Branchiostoma floridae	7739	14	NC_049992.1	13200669	13219503	plus	XM_035840857.1	XP_035696750.1
118429839	LOC118429839	hyaluronidase-1-like	Branchiostoma floridae	7739	14	NC_049992.1	13231943	13236860	plus	XM_035840447.1	XP_035696340.1
118429838	LOC118429838	arginine-glutamic acid dipeptide repeats protein-like	Branchiostoma floridae	7739	14	NC_049992.1	13237003	13332544	plus	XM_035840439.1,XM_035840440.1,XM_035840441.1,XM_035840442.1,XM_035840443.1,XM_035840444.1,XM_035840445.1,XM_035840446.1	XP_035696332.1,XP_035696333.1,XP_035696334.1,XP_035696335.1,XP_035696336.1,XP_035696337.1,XP_035696338.1,XP_035696339.1
118430510	LOC118430510	translocation protein SEC62-like	Branchiostoma floridae	7739	14	NC_049992.1	13343354	13353581	minus	XM_035841423.1,XM_035841424.1	XP_035697316.1,XP_035697317.1
118430668	LOC118430668	titin-like	Branchiostoma floridae	7739	14	NC_049992.1	13379052	13407188	minus	XM_035841654.1	XP_035697547.1
118430728	LOC118430728	chlorophyllase-1-like	Branchiostoma floridae	7739	14	NC_049992.1	13466943	13471025	plus	XM_035841731.1	XP_035697624.1
118429849	LOC118429849	actin, alpha cardiac muscle 2	Branchiostoma floridae	7739	14	NC_049992.1	13533054	13536214	plus	XM_035840471.1,XM_035840472.1	XP_035696364.1,XP_035696365.1
118429841	LOC118429841	paired box protein Pax-7-like	Branchiostoma floridae	7739	14	NC_049992.1	13579690	13596517	plus	XM_035840453.1	XP_035696346.1
118429851	LOC118429851	myeloid leukemia factor 1-like	Branchiostoma floridae	7739	14	NC_049992.1	13598900	13607513	plus	XM_035840474.1,XM_035840475.1,XM_035840476.1,XM_035840477.1,XM_035840478.1,XM_035840480.1	XP_035696367.1,XP_035696368.1,XP_035696369.1,XP_035696370.1,XP_035696371.1,XP_035696373.1
118430155	LOC118430155	uncharacterized LOC118430155	Branchiostoma floridae	7739	14	NC_049992.1	13724232	13728916	minus	XM_035840865.1	XP_035696758.1
118430992	LOC118430992	chordin-like	Branchiostoma floridae	7739	14	NC_049992.1	13785747	13806927	plus	XM_035842037.1	XP_035697930.1
118430159	LOC118430159	uncharacterized LOC118430159	Branchiostoma floridae	7739	14	NC_049992.1	13817917	13829981	minus	XM_035840868.1	XP_035696761.1
118430486	LOC118430486	solute carrier family 35 member F6-like	Branchiostoma floridae	7739	14	NC_049992.1	13919136	13935150	minus	XM_035841388.1	XP_035697281.1
118430266	LOC118430266	histone-lysine N-methyltransferase MECOM-like	Branchiostoma floridae	7739	14	NC_049992.1	13936336	13992812	minus	XM_035840990.1,XM_035840991.1,XM_035840992.1,XM_035840993.1,XM_035840994.1,XM_035840995.1	XP_035696883.1,XP_035696884.1,XP_035696885.1,XP_035696886.1,XP_035696887.1,XP_035696888.1
118430508	LOC118430508	uncharacterized LOC118430508	Branchiostoma floridae	7739	14	NC_049992.1	14074139	14083907	plus	XM_035841418.1,XM_035841419.1,XM_035841420.1	XP_035697311.1,XP_035697312.1,XP_035697313.1
118430509	LOC118430509	COP9 signalosome complex subunit 7b-like	Branchiostoma floridae	7739	14	NC_049992.1	14084348	14090288	minus	XM_035841421.1	XP_035697314.1
118430722	LOC118430722	uncharacterized LOC118430722	Branchiostoma floridae	7739	14	NC_049992.1	14090463	14097139	plus	XM_035841726.1	XP_035697619.1
118430441	LOC118430441	AP-1 complex subunit beta-1-like	Branchiostoma floridae	7739	14	NC_049992.1	14118199	14139668	minus	XM_035841308.1,XM_035841309.1,XM_035841310.1,XM_035841311.1	XP_035697201.1,XP_035697202.1,XP_035697203.1,XP_035697204.1
118430757	LOC118430757	uncharacterized LOC118430757	Branchiostoma floridae	7739	14	NC_049992.1	14352851	14359794	plus	XM_035841775.1	XP_035697668.1
118430572	LOC118430572	glycosyltransferase 8 domain-containing protein 2-like	Branchiostoma floridae	7739	14	NC_049992.1	14400798	14406740	minus	XM_035841522.1,XM_035841523.1	XP_035697415.1,XP_035697416.1
118430573	LOC118430573	signal peptidase complex subunit 1-like	Branchiostoma floridae	7739	14	NC_049992.1	14406923	14410261	plus	XM_035841524.1	XP_035697417.1
118430696	LOC118430696	allantoinase, mitochondrial-like	Branchiostoma floridae	7739	14	NC_049992.1	14484991	14500202	plus	XM_035841689.1	XP_035697582.1
118430989	LOC118430989	DNA fragmentation factor subunit beta-like	Branchiostoma floridae	7739	14	NC_049992.1	14530231	14541453	minus	XM_035842031.1,XR_004832914.1	XP_035697924.1
118430987	LOC118430987	centrosomal protein of 104 kDa-like	Branchiostoma floridae	7739	14	NC_049992.1	14541585	14567696	plus	XM_035842021.1,XM_035842022.1,XM_035842023.1,XM_035842025.1,XM_035842026.1,XM_035842027.1,XM_035842028.1	XP_035697914.1,XP_035697915.1,XP_035697916.1,XP_035697918.1,XP_035697919.1,XP_035697920.1,XP_035697921.1
118429923	LOC118429923	ubiquitin carboxyl-terminal hydrolase 5-like	Branchiostoma floridae	7739	14	NC_049992.1	15227964	15251198	plus	XM_035840559.1,XM_035840560.1	XP_035696452.1,XP_035696453.1
118429961	LOC118429961	nucleolar complex protein 2 homolog	Branchiostoma floridae	7739	14	NC_049992.1	15252008	15264776	minus	XM_035840612.1	XP_035696505.1
118429925	LOC118429925	large subunit GTPase 1 homolog	Branchiostoma floridae	7739	14	NC_049992.1	15264935	15276620	plus	XM_035840561.1	XP_035696454.1
118429940	LOC118429940	cyclin-L1-like	Branchiostoma floridae	7739	14	NC_049992.1	15279206	15293461	plus	XM_035840587.1	XP_035696480.1
118429947	LOC118429947	transcription factor HES-1-like	Branchiostoma floridae	7739	14	NC_049992.1	15414665	15416226	plus	XM_035840595.1	XP_035696488.1
118429946	LOC118429946	transcription factor HES-4-like	Branchiostoma floridae	7739	14	NC_049992.1	15462113	15464018	plus	XM_035840594.1	XP_035696487.1
118429922	LOC118429922	dynamin-like 120 kDa protein, mitochondrial	Branchiostoma floridae	7739	14	NC_049992.1	15522456	15546582	minus	XM_035840551.1,XM_035840552.1,XM_035840553.1,XM_035840554.1,XM_035840555.1,XM_035840556.1,XM_035840557.1,XM_035840558.1	XP_035696444.1,XP_035696445.1,XP_035696446.1,XP_035696447.1,XP_035696448.1,XP_035696449.1,XP_035696450.1,XP_035696451.1
118430432	LOC118430432	D-2-hydroxyglutarate dehydrogenase, mitochondrial-like	Branchiostoma floridae	7739	14	NC_049992.1	15679607	15685104	minus	XM_035841299.1	XP_035697192.1
118430593	LOC118430593	general transcription factor IIH subunit 2-like	Branchiostoma floridae	7739	14	NC_049992.1	15709363	15732270	plus	XM_035841561.1,XM_035841562.1	XP_035697454.1,XP_035697455.1
118431007	LOC118431007	basement membrane-specific heparan sulfate proteoglycan core protein-like	Branchiostoma floridae	7739	14	NC_049992.1	15744385	15861737	plus	XM_035842056.1,XM_035842057.1,XM_035842059.1,XM_035842060.1,XM_035842061.1,XM_035842062.1,XM_035842063.1,XM_035842064.1,XM_035842065.1,XM_035842066.1,XM_035842067.1,XM_035842068.1,XM_035842070.1,XM_035842071.1,XM_035842072.1,XM_035842073.1,XM_035842074.1,XM_035842075.1,XM_035842076.1,XM_035842077.1,XM_035842078.1,XM_035842079.1,XM_035842080.1,XM_035842081.1	XP_035697949.1,XP_035697950.1,XP_035697952.1,XP_035697953.1,XP_035697954.1,XP_035697955.1,XP_035697956.1,XP_035697957.1,XP_035697958.1,XP_035697959.1,XP_035697960.1,XP_035697961.1,XP_035697963.1,XP_035697964.1,XP_035697965.1,XP_035697966.1,XP_035697967.1,XP_035697968.1,XP_035697969.1,XP_035697970.1,XP_035697971.1,XP_035697972.1,XP_035697973.1,XP_035697974.1
118430418	LOC118430418	beta-1,3-galactosyltransferase 6-like	Branchiostoma floridae	7739	14	NC_049992.1	16128411	16135319	minus	XM_035841278.1	XP_035697171.1
118430417	LOC118430417	ubiquitin-conjugating enzyme E2 J2-like	Branchiostoma floridae	7739	14	NC_049992.1	16136181	16140366	plus	XM_035841277.1	XP_035697170.1
118430262	LOC118430262	ubiquitin carboxyl-terminal hydrolase 48-like	Branchiostoma floridae	7739	14	NC_049992.1	16147333	16183309	minus	XM_035840987.1	XP_035696880.1
118430261	LOC118430261	leucine-, glutamate- and lysine-rich protein 1-like	Branchiostoma floridae	7739	14	NC_049992.1	16183544	16199048	plus	XM_035840985.1	XP_035696878.1
118430617	LOC118430617	zinc finger matrin-type protein 3-like	Branchiostoma floridae	7739	14	NC_049992.1	16203022	16254603	minus	XM_035841592.1,XM_035841593.1,XM_035841594.1,XM_035841596.1	XP_035697485.1,XP_035697486.1,XP_035697487.1,XP_035697489.1
118430400	LOC118430400	phosphatidylinositol 4,5-bisphosphate 3-kinase catalytic subunit alpha isoform-like	Branchiostoma floridae	7739	14	NC_049992.1	16277554	16332215	plus	XM_035841254.1,XM_035841255.1	XP_035697147.1,XP_035697148.1
118430628	LOC118430628	uncharacterized LOC118430628	Branchiostoma floridae	7739	14	NC_049992.1	16336114	16358678	plus	XM_035841607.1,XM_035841608.1,XM_035841609.1,XM_035841610.1	XP_035697500.1,XP_035697501.1,XP_035697502.1,XP_035697503.1
118430634	LOC118430634	peroxisome biogenesis factor 2-like	Branchiostoma floridae	7739	14	NC_049992.1	16359340	16379529	minus	XM_035841617.1	XP_035697510.1
118430629	LOC118430629	rootletin-like	Branchiostoma floridae	7739	14	NC_049992.1	16398113	16448123	plus	XM_035841611.1	XP_035697504.1
118430631	LOC118430631	forkhead box protein E4-like	Branchiostoma floridae	7739	14	NC_049992.1	16481380	16483533	minus	XM_035841614.1	XP_035697507.1
118430016	LOC118430016	GTPase HRas	Branchiostoma floridae	7739	14	NC_049992.1	16544666	16550539	plus	XM_035840704.1	XP_035696597.1
118430569	LOC118430569	carboxylesterase 5A-like	Branchiostoma floridae	7739	14	NC_049992.1	16567503	16587984	plus	XM_035841517.1	XP_035697410.1
118430588	LOC118430588	solute carrier family 25 member 35-like	Branchiostoma floridae	7739	14	NC_049992.1	16625698	16639657	minus	XM_035841555.1,XM_035841556.1,XM_035841557.1	XP_035697448.1,XP_035697449.1,XP_035697450.1
118430548	LOC118430548	receptor-transporting protein 4-like	Branchiostoma floridae	7739	14	NC_049992.1	16659516	16715414	plus	XM_035841482.1,XM_035841483.1	XP_035697375.1,XP_035697376.1
118431078	LOC118431078	N-acetylated-alpha-linked acidic dipeptidase 2-like	Branchiostoma floridae	7739	14	NC_049992.1	16725710	16764338	minus	XM_035842164.1	XP_035698057.1
118430180	LOC118430180	YEATS domain-containing protein 4-like	Branchiostoma floridae	7739	14	NC_049992.1	16767484	16775743	plus	XM_035840889.1	XP_035696782.1
118431077	LOC118431077	high affinity cGMP-specific 3',5'-cyclic phosphodiesterase 9A-like	Branchiostoma floridae	7739	14	NC_049992.1	16776904	16815005	plus	XM_035842163.1	XP_035698056.1
118430766	LOC118430766	voltage-gated potassium channel subunit beta-2-like	Branchiostoma floridae	7739	14	NC_049992.1	16834265	16848646	plus	XM_035841787.1,XM_035841788.1	XP_035697680.1,XP_035697681.1
118430181	LOC118430181	protein dispatched homolog 3-like	Branchiostoma floridae	7739	14	NC_049992.1	16850721	16884399	minus	XM_035840890.1	XP_035696783.1
118430257	LOC118430257	GRB10-interacting GYF protein 2-like	Branchiostoma floridae	7739	14	NC_049992.1	16889044	16929866	minus	XM_035840967.1,XM_035840968.1,XM_035840969.1,XM_035840970.1,XM_035840971.1,XM_035840973.1,XM_035840974.1,XM_035840975.1,XM_035840976.1,XM_035840977.1,XM_035840978.1,XM_035840979.1,XM_035840980.1,XM_035840981.1,XM_035840982.1	XP_035696860.1,XP_035696861.1,XP_035696862.1,XP_035696863.1,XP_035696864.1,XP_035696866.1,XP_035696867.1,XP_035696868.1,XP_035696869.1,XP_035696870.1,XP_035696871.1,XP_035696872.1,XP_035696873.1,XP_035696874.1,XP_035696875.1
118430260	LOC118430260	period circadian protein homolog 1-like	Branchiostoma floridae	7739	14	NC_049992.1	17001232	17030275	plus	XM_035840983.1,XM_035840984.1	XP_035696876.1,XP_035696877.1
118430294	LOC118430294	vesicle-associated membrane protein 3-like	Branchiostoma floridae	7739	14	NC_049992.1	17040237	17060251	plus	XM_035841025.1,XM_035841026.1,XM_035841027.1,XM_035841028.1,XM_035841029.1,XM_035841030.1,XM_035841031.1,XM_035841033.1,XM_035841034.1,XM_035841035.1,XM_035841036.1,XM_035841037.1	XP_035696918.1,XP_035696919.1,XP_035696920.1,XP_035696921.1,XP_035696922.1,XP_035696923.1,XP_035696924.1,XP_035696926.1,XP_035696927.1,XP_035696928.1,XP_035696929.1,XP_035696930.1
118430182	LOC118430182	uncharacterized protein K02A2.6-like	Branchiostoma floridae	7739	14	NC_049992.1	17063051	17064559	minus	XM_035840891.1	XP_035696784.1
118430185	LOC118430185	NLR family CARD domain-containing protein 4-like	Branchiostoma floridae	7739	14	NC_049992.1	17131620	17136664	plus	XM_035840893.1	XP_035696786.1
118430961	LOC118430961	ubiquitin conjugation factor E4 B-like	Branchiostoma floridae	7739	14	NC_049992.1	17289516	17315666	minus	XM_035841992.1	XP_035697885.1
118430188	LOC118430188	metabotropic glutamate receptor 3-like	Branchiostoma floridae	7739	14	NC_049992.1	17416272	17460632	plus	XM_035840897.1	XP_035696790.1
118430189	LOC118430189	alkaline phosphatase, tissue-nonspecific isozyme-like	Branchiostoma floridae	7739	14	NC_049992.1	17471825	17495108	minus	XM_035840898.1	XP_035696791.1
118430446	LOC118430446	alkaline phosphatase, tissue-nonspecific isozyme-like	Branchiostoma floridae	7739	14	NC_049992.1	17496061	17505764	minus	XM_035841319.1	XP_035697212.1
118431047	LOC118431047	glutamate receptor ionotropic, kainate 2-like	Branchiostoma floridae	7739	14	NC_049992.1	17580383	17600816	plus	XM_035842127.1	XP_035698020.1
118430198	LOC118430198	agrin-like	Branchiostoma floridae	7739	14	NC_049992.1	18306060	18344346	plus	XM_035840908.1	XP_035696801.1
118430642	LOC118430642	ventricular zone-expressed PH domain-containing protein-like	Branchiostoma floridae	7739	14	NC_049992.1	18392238	18410681	plus	XM_035841624.1,XM_035841625.1	XP_035697517.1,XP_035697518.1
118430973	LOC118430973	solute carrier family 46 member 3-like	Branchiostoma floridae	7739	14	NC_049992.1	18461084	18465261	minus	XM_035842006.1	XP_035697899.1
118430643	LOC118430643	enolase-like	Branchiostoma floridae	7739	14	NC_049992.1	18484911	18499638	minus	XM_035841626.1,XM_035841627.1	XP_035697519.1,XP_035697520.1
118431158	LOC118431158	ciliogenesis and planar polarity effector 2-like	Branchiostoma floridae	7739	14	NC_049992.1	18617636	18627329	minus	XM_035842275.1	XP_035698168.1
118430577	LOC118430577	F-box only protein 42-like	Branchiostoma floridae	7739	14	NC_049992.1	18627525	18638433	plus	XM_035841534.1	XP_035697427.1
118431156	LOC118431156	metabotropic glutamate receptor 3-like	Branchiostoma floridae	7739	14	NC_049992.1	18717358	18756250	minus	XM_035842273.1	XP_035698166.1
118430738	LOC118430738	cytochrome b5 domain-containing protein 1-like	Branchiostoma floridae	7739	14	NC_049992.1	19095674	19103090	minus	XM_035841745.1	XP_035697638.1
118430769	LOC118430769	6-phosphogluconate dehydrogenase, decarboxylating-like	Branchiostoma floridae	7739	14	NC_049992.1	19116034	19127944	plus	XM_035841791.1	XP_035697684.1
118430542	LOC118430542	39S ribosomal protein L20, mitochondrial-like	Branchiostoma floridae	7739	14	NC_049992.1	19128367	19131459	minus	XM_035841476.1	XP_035697369.1
118430543	LOC118430543	cytidine deaminase-like	Branchiostoma floridae	7739	14	NC_049992.1	19131483	19134761	plus	XM_035841477.1,XM_035841478.1	XP_035697370.1,XP_035697371.1
118430210	LOC118430210	serine/threonine-protein kinase PINK1, mitochondrial-like	Branchiostoma floridae	7739	14	NC_049992.1	19180053	19188069	minus	XM_035840920.1	XP_035696813.1
118430622	LOC118430622	ran guanine nucleotide release factor-like	Branchiostoma floridae	7739	14	NC_049992.1	19188518	19193222	plus	XM_035841600.1	XP_035697493.1
118430211	LOC118430211	deleted in malignant brain tumors 1 protein-like	Branchiostoma floridae	7739	14	NC_049992.1	19225516	19237868	plus	XM_035840921.1	XP_035696814.1
118430449	LOC118430449	cationic amino acid transporter 4-like	Branchiostoma floridae	7739	14	NC_049992.1	19367680	19382196	plus	XM_035841324.1	XP_035697217.1
118430297	LOC118430297	CTD nuclear envelope phosphatase 1-like	Branchiostoma floridae	7739	14	NC_049992.1	19395526	19412308	minus	XM_035841039.1	XP_035696932.1
118430214	LOC118430214	uncharacterized LOC118430214	Branchiostoma floridae	7739	14	NC_049992.1	19412324	19435059	plus	XM_035840924.1	XP_035696817.1
118430576	LOC118430576	SUZ domain-containing protein 1-like	Branchiostoma floridae	7739	14	NC_049992.1	19448009	19450244	plus	XM_035841533.1	XP_035697426.1
118430500	LOC118430500	chloride transport protein 6-like	Branchiostoma floridae	7739	14	NC_049992.1	19751305	19794932	plus	XM_035841410.1	XP_035697303.1
118430488	LOC118430488	lysosomal amino acid transporter 1 homolog	Branchiostoma floridae	7739	14	NC_049992.1	19792329	19821866	minus	XM_035841390.1,XM_035841391.1,XM_035841393.1,XM_035841394.1,XM_035841395.1	XP_035697283.1,XP_035697284.1,XP_035697286.1,XP_035697287.1,XP_035697288.1
118430226	LOC118430226	retinol dehydrogenase 7-like	Branchiostoma floridae	7739	14	NC_049992.1	19944870	19948009	minus	XM_035840934.1	XP_035696827.1
118430228	LOC118430228	cytochrome P450 2B4-like	Branchiostoma floridae	7739	14	NC_049992.1	19978900	19981811	plus	XM_035840937.1	XP_035696830.1
118430230	LOC118430230	uncharacterized LOC118430230	Branchiostoma floridae	7739	14	NC_049992.1	20060786	20063165	minus	XM_035840939.1	XP_035696832.1
118430240	LOC118430240	cytochrome P450 4F3-like	Branchiostoma floridae	7739	14	NC_049992.1	20504652	20511307	minus	XM_035840949.1	XP_035696842.1
118430463	LOC118430463	probable cation-transporting ATPase 13A3	Branchiostoma floridae	7739	14	NC_049992.1	20720491	20751923	minus	XM_035841337.1	XP_035697230.1
118430243	LOC118430243	uncharacterized LOC118430243	Branchiostoma floridae	7739	14	NC_049992.1	20755532	20757439	minus	XM_035840952.1	XP_035696845.1
118430244	LOC118430244	uncharacterized protein F54H12.2-like	Branchiostoma floridae	7739	14	NC_049992.1	20824903	20826234	minus	XM_035840954.1	XP_035696847.1
118430245	LOC118430245	uncharacterized LOC118430245	Branchiostoma floridae	7739	14	NC_049992.1	20827528	20828709	minus	XM_035840955.1	XP_035696848.1
118430698	LOC118430698	uncharacterized LOC118430698	Branchiostoma floridae	7739	14	NC_049992.1	20982374	21019151	plus	XM_035841690.1	XP_035697583.1
118431142	LOC118431142	neuralized-like protein 4	Branchiostoma floridae	7739	14	NC_049992.1	21131159	21168507	minus	XM_035842259.1,XM_035842260.1,XM_035842261.1	XP_035698152.1,XP_035698153.1,XP_035698154.1
118430288	LOC118430288	inhibitor of growth protein 4-like	Branchiostoma floridae	7739	14	NC_049992.1	21192556	21207222	plus	XM_035841019.1	XP_035696912.1
118430287	LOC118430287	uncharacterized LOC118430287	Branchiostoma floridae	7739	14	NC_049992.1	21207732	21226622	minus	XM_035841018.1	XP_035696911.1
118430472	LOC118430472	guanine nucleotide-binding protein subunit beta-1-like	Branchiostoma floridae	7739	14	NC_049992.1	21248144	21266025	minus	XM_035841356.1	XP_035697249.1
118430469	LOC118430469	procollagen-lysine,2-oxoglutarate 5-dioxygenase 1-like	Branchiostoma floridae	7739	14	NC_049992.1	21266409	21294848	plus	XM_035841350.1,XM_035841351.1,XM_035841352.1	XP_035697243.1,XP_035697244.1,XP_035697245.1
118430560	LOC118430560	caspase-3-like	Branchiostoma floridae	7739	14	NC_049992.1	21575974	21630556	plus	XM_035841497.1,XM_035841498.1,XM_035841499.1,XM_035841501.1	XP_035697390.1,XP_035697391.1,XP_035697392.1,XP_035697394.1
118430821	LOC118430821	transmembrane protein 47-like	Branchiostoma floridae	7739	14	NC_049992.1	21716354	21724192	minus	XM_035841852.1	XP_035697745.1
118430819	LOC118430819	cleavage stimulation factor subunit 1-like	Branchiostoma floridae	7739	14	NC_049992.1	21724711	21752553	minus	XM_035841843.1,XM_035841844.1,XM_035841845.1,XM_035841846.1,XM_035841847.1,XM_035841848.1,XM_035841849.1,XR_004832898.1	XP_035697736.1,XP_035697737.1,XP_035697738.1,XP_035697739.1,XP_035697740.1,XP_035697741.1,XP_035697742.1
118430820	LOC118430820	E3 ubiquitin-protein ligase RGLG5-like	Branchiostoma floridae	7739	14	NC_049992.1	21752719	21764202	plus	XM_035841851.1	XP_035697744.1
117345403	LOC117345403	pre-mRNA 3' end processing protein WDR33-like	Pecten maximus	6579	16	NC_047030.1	310489	345374	minus	XM_033908476.1	XP_033764367.1
117345108	LOC117345108	RNA polymerase II subunit A C-terminal domain phosphatase SSU72-like	Pecten maximus	6579	16	NC_047030.1	345607	369824	plus	XM_033908063.1	XP_033763954.1
117345112	LOC117345112	transient receptor potential cation channel subfamily M member 1-like	Pecten maximus	6579	16	NC_047030.1	520726	541218	minus	XM_033908068.1	XP_033763959.1
117344595	LOC117344595	probable cation-transporting ATPase 13A3	Pecten maximus	6579	16	NC_047030.1	597213	675454	minus	XM_033907398.1	XP_033763289.1
117314806	LOC117314806	kinesin-like protein unc-104	Pecten maximus	6579	16	NC_047030.1	715924	808539	plus	XM_033868910.1,XM_033868911.1,XM_033868912.1,XM_033868913.1	XP_033724801.1,XP_033724802.1,XP_033724803.1,XP_033724804.1
117344831	LOC117344831	7SK snRNA methylphosphate capping enzyme-like	Pecten maximus	6579	16	NC_047030.1	832323	840956	minus	XM_033907670.1	XP_033763561.1
117344830	LOC117344830	uncharacterized LOC117344830	Pecten maximus	6579	16	NC_047030.1	841039	864064	plus	XM_033907667.1,XM_033907668.1,XM_033907669.1	XP_033763558.1,XP_033763559.1,XP_033763560.1
117344846	LOC117344846	mitochondrial 2-oxoglutarate/malate carrier protein-like	Pecten maximus	6579	16	NC_047030.1	929561	947178	plus	XM_033907695.1	XP_033763586.1
117345266	LOC117345266	protein/nucleic acid deglycase DJ-1-like	Pecten maximus	6579	16	NC_047030.1	953223	965927	minus	XM_033908312.1	XP_033764203.1
117345259	LOC117345259	forkhead-associated domain-containing protein 1-like	Pecten maximus	6579	16	NC_047030.1	966177	1004530	plus	XM_033908300.1	XP_033764191.1
117345262	LOC117345262	dnaJ homolog subfamily C member 11-like	Pecten maximus	6579	16	NC_047030.1	1008084	1070171	minus	XM_033908307.1	XP_033764198.1
117345261	LOC117345261	chordin-like	Pecten maximus	6579	16	NC_047030.1	1098853	1191146	plus	XM_033908306.1	XP_033764197.1
117345258	LOC117345258	uncharacterized LOC117345258	Pecten maximus	6579	16	NC_047030.1	1232581	1357869	plus	XM_033908292.1,XM_033908294.1,XM_033908295.1,XM_033908296.1,XM_033908297.1,XM_033908298.1,XM_033908299.1	XP_033764183.1,XP_033764185.1,XP_033764186.1,XP_033764187.1,XP_033764188.1,XP_033764189.1,XP_033764190.1
117345260	LOC117345260	uncharacterized LOC117345260	Pecten maximus	6579	16	NC_047030.1	1391817	1440032	plus	XM_033908301.1,XM_033908302.1,XM_033908304.1,XM_033908305.1	XP_033764192.1,XP_033764193.1,XP_033764195.1,XP_033764196.1
117344613	LOC117344613	nephrocystin-4-like	Pecten maximus	6579	16	NC_047030.1	1674372	1749085	minus	XM_033907426.1,XM_033907427.1,XM_033907428.1,XM_033907429.1,XM_033907431.1	XP_033763317.1,XP_033763318.1,XP_033763319.1,XP_033763320.1,XP_033763322.1
117344615	LOC117344615	phosphatidylinositol N-acetylglucosaminyltransferase subunit P-like	Pecten maximus	6579	16	NC_047030.1	1751663	1757827	plus	XM_033907432.1	XP_033763323.1
117344521	LOC117344521	YEATS domain-containing protein 4-like	Pecten maximus	6579	16	NC_047030.1	2236205	2246934	minus	XM_033907284.1,XM_033907285.1,XM_033907286.1	XP_033763175.1,XP_033763176.1,XP_033763177.1
117314663	LOC117314663	zinc finger protein 793-like	Pecten maximus	6579	16	NC_047030.1	2331983	2638471	plus	XM_033868744.1,XM_033868745.1,XM_033868746.1,XR_004529560.1	XP_033724635.1,XP_033724636.1,XP_033724637.1
117344465	LOC117344465	calsyntenin-1-like	Pecten maximus	6579	16	NC_047030.1	2963094	3027328	plus	XM_033907210.1,XM_033907211.1	XP_033763101.1,XP_033763102.1
117344464	LOC117344464	ATP-dependent DNA/RNA helicase DHX36-like	Pecten maximus	6579	16	NC_047030.1	3024819	3075626	minus	XM_033907209.1	XP_033763100.1
117345318	LOC117345318	peptidyl-prolyl cis-trans isomerase H-like	Pecten maximus	6579	16	NC_047030.1	3345311	3353716	plus	XM_033908386.1	XP_033764277.1
117314639	LOC117314639	receptor-transporting protein 3-like	Pecten maximus	6579	16	NC_047030.1	3688179	3721016	plus	XM_033868718.1	XP_033724609.1
117314537	LOC117314537	uncharacterized protein K02A2.6-like	Pecten maximus	6579	16	NC_047030.1	3877656	3881633	plus	XM_033868603.1	XP_033724494.1
117314637	LOC117314637	uncharacterized LOC117314637	Pecten maximus	6579	16	NC_047030.1	4130325	4136584	plus	XM_033868716.1	XP_033724607.1
117314650	LOC117314650	serine/threonine-protein kinase mTOR-like	Pecten maximus	6579	16	NC_047030.1	4176067	4226025	minus	XM_033868725.1	XP_033724616.1
117314652	LOC117314652	ubiA prenyltransferase domain-containing protein 1 homolog	Pecten maximus	6579	16	NC_047030.1	4226221	4228196	plus	XM_033868728.1	XP_033724619.1
117314653	LOC117314653	E3 ubiquitin-protein ligase TRAIP-like	Pecten maximus	6579	16	NC_047030.1	4234646	4240825	plus	XM_033868729.1	XP_033724620.1
117314613	LOC117314613	beta-1,3-galactosyltransferase brn-like	Pecten maximus	6579	16	NC_047030.1	4245845	4253918	minus	XM_033868681.1,XM_033868682.1	XP_033724572.1,XP_033724573.1
117314546	LOC117314546	uncharacterized LOC117314546	Pecten maximus	6579	16	NC_047030.1	4418123	4422656	minus	XM_033868610.1	XP_033724501.1
117344622	LOC117344622	uncharacterized LOC117344622	Pecten maximus	6579	16	NC_047030.1	4476651	4494842	minus	XM_033907443.1,XM_033907444.1	XP_033763334.1,XP_033763335.1
117344621	LOC117344621	delta-1-pyrroline-5-carboxylate dehydrogenase, mitochondrial-like	Pecten maximus	6579	16	NC_047030.1	4495062	4524457	plus	XM_033907441.1	XP_033763332.1
117314708	LOC117314708	cytochrome P450 4A25-like	Pecten maximus	6579	16	NC_047030.1	4638531	4656250	plus	XM_033868798.1	XP_033724689.1
117314719	LOC117314719	inositol 2-dehydrogenase-like	Pecten maximus	6579	16	NC_047030.1	4885138	4898082	minus	XM_033868810.1	XP_033724701.1
117314575	LOC117314575	xyloside xylosyltransferase 1-like	Pecten maximus	6579	16	NC_047030.1	4905623	4912923	minus	XM_033868642.1	XP_033724533.1
117345044	LOC117345044	uncharacterized LOC117345044	Pecten maximus	6579	16	NC_047030.1	4913453	4924701	plus	XM_033907982.1,XM_033907983.1	XP_033763873.1,XP_033763874.1
117345043	LOC117345043	exosome component 10-like	Pecten maximus	6579	16	NC_047030.1	4926052	4950990	minus	XM_033907981.1	XP_033763872.1
117344891	LOC117344891	chlorophyllase-2, chloroplastic-like	Pecten maximus	6579	16	NC_047030.1	5083743	5089546	plus	XM_033907762.1	XP_033763653.1
117314550	LOC117314550	arylsulfatase B-like	Pecten maximus	6579	16	NC_047030.1	5092454	5104532	minus	XM_033868618.1	XP_033724509.1
117344555	LOC117344555	39S ribosomal protein L20, mitochondrial-like	Pecten maximus	6579	16	NC_047030.1	5107642	5113448	minus	XM_033907337.1	XP_033763228.1
117344556	LOC117344556	6-phosphogluconate dehydrogenase, decarboxylating-like	Pecten maximus	6579	16	NC_047030.1	5113731	5145420	plus	XM_033907339.1,XM_033907340.1	XP_033763230.1,XP_033763231.1
117345002	LOC117345002	adipolin-like	Pecten maximus	6579	16	NC_047030.1	5183415	5250181	plus	XM_033907918.1	XP_033763809.1
117345003	LOC117345003	alkaline phosphatase-like	Pecten maximus	6579	16	NC_047030.1	5254533	5269705	plus	XM_033907921.1,XM_033907922.1,XM_033907923.1	XP_033763812.1,XP_033763813.1,XP_033763814.1
117345095	LOC117345095	aldehyde dehydrogenase, mitochondrial-like	Pecten maximus	6579	16	NC_047030.1	5592992	5602681	minus	XM_033908045.1	XP_033763936.1
117344519	LOC117344519	phospholipid scramblase 2-like	Pecten maximus	6579	16	NC_047030.1	5627774	5662190	minus	XM_033907280.1,XM_033907281.1,XM_033907282.1	XP_033763171.1,XP_033763172.1,XP_033763173.1
117344895	LOC117344895	alpha-1D adrenergic receptor-like	Pecten maximus	6579	16	NC_047030.1	5711432	5741761	plus	XM_033907766.1	XP_033763657.1
117344896	LOC117344896	ATPase family AAA domain-containing protein 3-B-like	Pecten maximus	6579	16	NC_047030.1	5742783	5758695	minus	XM_033907767.1	XP_033763658.1
117314790	LOC117314790	beta-1,3-galactosyltransferase brn-like	Pecten maximus	6579	16	NC_047030.1	5765829	5773726	plus	XM_033868894.1	XP_033724785.1
117345165	LOC117345165	sulfotransferase family cytosolic 1B member 1-like	Pecten maximus	6579	16	NC_047030.1	5779629	5805906	minus	XM_033908167.1,XM_033908168.1	XP_033764058.1,XP_033764059.1
117344535	LOC117344535	zinc finger protein 595-like	Pecten maximus	6579	16	NC_047030.1	5844078	5849777	minus	XM_033907306.1	XP_033763197.1
117344536	LOC117344536	ceramide-1-phosphate transfer protein-like	Pecten maximus	6579	16	NC_047030.1	5852945	5860970	minus	XM_033907307.1	XP_033763198.1
117344545	LOC117344545	uncharacterized LOC117344545	Pecten maximus	6579	16	NC_047030.1	6015605	6038737	plus	XM_033907321.1,XM_033907322.1,XM_033907323.1	XP_033763212.1,XP_033763213.1,XP_033763214.1
117345162	LOC117345162	translocation protein SEC62-like	Pecten maximus	6579	16	NC_047030.1	6092101	6124188	plus	XM_033908160.1,XM_033908161.1,XM_033908162.1,XM_033908164.1	XP_033764051.1,XP_033764052.1,XP_033764053.1,XP_033764055.1
117314573	LOC117314573	putative acyl--CoA ligase YdaB	Pecten maximus	6579	16	NC_047030.1	6245237	6248900	plus	XM_033868640.1	XP_033724531.1
117344915	LOC117344915	uncharacterized LOC117344915	Pecten maximus	6579	16	NC_047030.1	6270958	6283564	plus	XM_033907799.1	XP_033763690.1
117345009	LOC117345009	leucine-rich repeat-containing protein 23-like	Pecten maximus	6579	16	NC_047030.1	6356860	6368683	minus	XM_033907930.1,XM_033907931.1	XP_033763821.1,XP_033763822.1
117345007	LOC117345007	zinc finger protein castor homolog 1-like	Pecten maximus	6579	16	NC_047030.1	6382352	6412917	plus	XM_033907927.1	XP_033763818.1
117345008	LOC117345008	leucine-rich repeat and fibronectin type-III domain-containing protein 5-like	Pecten maximus	6579	16	NC_047030.1	6422518	6427059	minus	XM_033907929.1,XR_004536320.1,XR_004536321.1	XP_033763820.1
117345425	LOC117345425	WD repeat-containing protein WRAP73-like	Pecten maximus	6579	16	NC_047030.1	6569891	6622809	minus	XM_033908504.1	XP_033764395.1
117345424	LOC117345424	cellular tumor antigen p53-like	Pecten maximus	6579	16	NC_047030.1	6597138	6643935	plus	XM_033908499.1,XM_033908500.1,XM_033908501.1,XM_033908503.1	XP_033764390.1,XP_033764391.1,XP_033764392.1,XP_033764394.1
117345426	LOC117345426	chloride channel protein 2-like	Pecten maximus	6579	16	NC_047030.1	6650827	6707954	plus	XM_033908505.1,XM_033908506.1,XM_033908507.1,XM_033908508.1,XM_033908509.1	XP_033764396.1,XP_033764397.1,XP_033764398.1,XP_033764399.1,XP_033764400.1
117345427	LOC117345427	uncharacterized LOC117345427	Pecten maximus	6579	16	NC_047030.1	6715046	6720532	plus	XM_033908510.1	XP_033764401.1
117345428	LOC117345428	Y-box factor homolog	Pecten maximus	6579	16	NC_047030.1	6724312	6729933	minus	XM_033908512.1	XP_033764403.1
117345429	LOC117345429	deleted in malignant brain tumors 1 protein-like	Pecten maximus	6579	16	NC_047030.1	6745847	6751534	plus	XM_033908513.1,XM_033908514.1	XP_033764404.1,XP_033764405.1
117345090	LOC117345090	integrin-linked kinase-associated serine/threonine phosphatase 2C-like	Pecten maximus	6579	16	NC_047030.1	6804838	6823817	plus	XM_033908036.1,XM_033908037.1,XM_033908038.1	XP_033763927.1,XP_033763928.1,XP_033763929.1
117344862	LOC117344862	coiled-coil domain-containing protein 63-like	Pecten maximus	6579	16	NC_047030.1	7013849	7025789	plus	XM_033907715.1,XM_033907716.1	XP_033763606.1,XP_033763607.1
117344867	LOC117344867	integrator complex subunit 11-like	Pecten maximus	6579	16	NC_047030.1	7144776	7161412	minus	XM_033907719.1	XP_033763610.1
117314844	LOC117314844	cyclin-L1-like	Pecten maximus	6579	16	NC_047030.1	7302920	7314729	minus	XM_033868964.1	XP_033724855.1
117345320	LOC117345320	45 kDa calcium-binding protein-like	Pecten maximus	6579	16	NC_047030.1	7315373	7333312	plus	XM_033908388.1	XP_033764279.1
117345322	LOC117345322	sigma non-opioid intracellular receptor 1-like	Pecten maximus	6579	16	NC_047030.1	7339619	7344311	minus	XM_033908389.1	XP_033764280.1
117345323	LOC117345323	uncharacterized LOC117345323 ASTC	Pecten maximus	6579	16	NC_047030.1	7382580	7426049	plus	XM_033908390.1	XP_033764281.1
117344918	LOC117344918	histone-lysine N-methyltransferase PRDM16-like	Pecten maximus	6579	16	NC_047030.1	7517071	7656957	plus	XM_033907802.1	XP_033763693.1
117344470	LOC117344470	neuroligin-4, X-linked-like	Pecten maximus	6579	16	NC_047030.1	7760002	7762266	plus	XM_033907216.1	XP_033763107.1
117345190	LOC117345190	GMP synthase [glutamine-hydrolyzing]-like	Pecten maximus	6579	16	NC_047030.1	7990349	8015133	plus	XM_033908195.1	XP_033764086.1
117314805	LOC117314805	protein phosphatase 1 regulatory subunit 7-like	Pecten maximus	6579	16	NC_047030.1	8023550	8032390	minus	XM_033868909.1	XP_033724800.1
117314717	LOC117314717	tumor protein p63-regulated gene 1-like protein	Pecten maximus	6579	16	NC_047030.1	8035165	8049234	plus	XM_033868807.1,XM_033868808.1	XP_033724698.1,XP_033724699.1
117314718	LOC117314718	pre-mRNA-splicing factor SPF27-like	Pecten maximus	6579	16	NC_047030.1	8058968	8063838	plus	XM_033868809.1	XP_033724700.1
117345023	LOC117345023	peroxisomal membrane protein PEX14-like	Pecten maximus	6579	16	NC_047030.1	8130540	8139754	minus	XM_033907949.1,XM_033907950.1	XP_033763840.1,XP_033763841.1
117314597	LOC117314597	uncharacterized LOC117314597	Pecten maximus	6579	16	NC_047030.1	8263742	8335138	plus	XM_033868663.1	XP_033724554.1
117345039	LOC117345039	putative tRNA (cytidine(32)/guanosine(34)-2'-O)-methyltransferase	Pecten maximus	6579	16	NC_047030.1	8402358	8410815	plus	XM_033907972.1,XM_033907973.1,XM_033907974.1	XP_033763863.1,XP_033763864.1,XP_033763865.1
117345040	LOC117345040	hyaluronidase-4-like	Pecten maximus	6579	16	NC_047030.1	8411717	8420151	minus	XM_033907975.1,XM_033907976.1	XP_033763866.1,XP_033763867.1
117344532	LOC117344532	protein dispatched homolog 3-like	Pecten maximus	6579	16	NC_047030.1	8589560	8610916	minus	XM_033907302.1	XP_033763193.1
117344578	LOC117344578	aromatic-L-amino-acid decarboxylase-like	Pecten maximus	6579	16	NC_047030.1	8639417	8683792	minus	XM_033907368.1,XM_033907369.1,XM_033907370.1	XP_033763259.1,XP_033763260.1,XP_033763261.1
117344581	LOC117344581	lipoma-preferred partner homolog	Pecten maximus	6579	16	NC_047030.1	8702648	8717000	plus	XM_033907372.1,XR_004536216.1	XP_033763263.1
117344583	LOC117344583	urease accessory protein F-like	Pecten maximus	6579	16	NC_047030.1	8723927	8730910	minus	XM_033907374.1,XM_033907375.1,XM_033907376.1,XR_004536218.1	XP_033763265.1,XP_033763266.1,XP_033763267.1
117344584	LOC117344584	beta-1,3-galactosyltransferase 6-like	Pecten maximus	6579	16	NC_047030.1	8733072	8735920	plus	XM_033907377.1	XP_033763268.1
117344585	LOC117344585	synaptobrevin-like	Pecten maximus	6579	16	NC_047030.1	8744430	8769131	minus	XM_033907378.1,XM_033907379.1,XM_033907380.1,XM_033907381.1,XM_033907382.1,XM_033907383.1,XM_033907384.1,XM_033907387.1	XP_033763269.1,XP_033763270.1,XP_033763271.1,XP_033763272.1,XP_033763273.1,XP_033763274.1,XP_033763275.1,XP_033763278.1
117344996	LOC117344996	period circadian protein homolog 2-like	Pecten maximus	6579	16	NC_047030.1	8778661	8805023	minus	XM_033907908.1,XM_033907909.1	XP_033763799.1,XP_033763800.1
117344997	LOC117344997	eukaryotic translation initiation factor 5A-1-like	Pecten maximus	6579	16	NC_047030.1	8812892	8831676	plus	XM_033907910.1,XM_033907911.1,XM_033907912.1,XM_033907913.1,XM_033907914.1	XP_033763801.1,XP_033763802.1,XP_033763803.1,XP_033763804.1,XP_033763805.1
117344998	LOC117344998	soluble scavenger receptor cysteine-rich domain-containing protein SSC5D-like	Pecten maximus	6579	16	NC_047030.1	8839038	8853585	minus	XM_033907915.1	XP_033763806.1
117345000	LOC117345000	uncharacterized LOC117345000	Pecten maximus	6579	16	NC_047030.1	8875706	8884430	minus	XM_033907916.1	XP_033763807.1
117345390	LOC117345390	dol-P-Man:Man(5)GlcNAc(2)-PP-Dol alpha-1,3-mannosyltransferase-like	Pecten maximus	6579	16	NC_047030.1	8884523	8895654	plus	XM_033908464.1	XP_033764355.1
117345122	LOC117345122	5-hydroxytryptamine receptor 1-like	Pecten maximus	6579	16	NC_047030.1	8918335	8968209	minus	XM_033908081.1,XM_033908083.1	XP_033763972.1,XP_033763974.1
117344924	LOC117344924	calmodulin-A-like	Pecten maximus	6579	16	NC_047030.1	9150308	9153802	minus	XM_033907807.1	XP_033763698.1
117344925	LOC117344925	transcription factor HES-1-B-like	Pecten maximus	6579	16	NC_047030.1	9225334	9227593	minus	XM_033907808.1	XP_033763699.1
117345300	LOC117345300	transcription factor HES-1-B-like	Pecten maximus	6579	16	NC_047030.1	9290645	9292661	minus	XM_033908357.1	XP_033764248.1
117345421	LOC117345421	E3 ubiquitin-protein ligase MIB2-like	Pecten maximus	6579	16	NC_047030.1	9709918	9754243	plus	XM_033908495.1,XM_033908496.1	XP_033764386.1,XP_033764387.1
117345271	LOC117345271	protein DDI1 homolog 2-like	Pecten maximus	6579	16	NC_047030.1	10277046	10286318	plus	XM_033908317.1	XP_033764208.1
117345273	LOC117345273	uncharacterized LOC117345273	Pecten maximus	6579	16	NC_047030.1	10324366	10328449	minus	XM_033908320.1	XP_033764211.1
117345274	LOC117345274	beta-1,3-galactosyltransferase 1-like	Pecten maximus	6579	16	NC_047030.1	10333752	10340254	minus	XM_033908321.1	XP_033764212.1
117345277	LOC117345277	G-protein coupled receptor 157-like	Pecten maximus	6579	16	NC_047030.1	10363373	10370685	minus	XM_033908323.1,XM_033908324.1,XM_033908325.1,XM_033908326.1	XP_033764214.1,XP_033764215.1,XP_033764216.1,XP_033764217.1
117345314	LOC117345314	uncharacterized LOC117345314	Pecten maximus	6579	16	NC_047030.1	10427123	10430234	plus	XM_033908383.1	XP_033764274.1
117345315	LOC117345315	uncharacterized LOC117345315	Pecten maximus	6579	16	NC_047030.1	10430313	10432536	minus	XM_033908384.1	XP_033764275.1
117345104	LOC117345104	solute carrier family 2, facilitated glucose transporter member 1-like	Pecten maximus	6579	16	NC_047030.1	10731642	10753655	minus	XM_033908057.1	XP_033763948.1
117344994	LOC117344994	dynamin-like 120 kDa protein, mitochondrial	Pecten maximus	6579	16	NC_047030.1	10946089	10978477	minus	XM_033907904.1,XM_033907905.1	XP_033763795.1,XP_033763796.1
117345387	LOC117345387	general transcription factor IIH subunit 2-like	Pecten maximus	6579	16	NC_047030.1	10981376	11003209	plus	XM_033908461.1	XP_033764352.1
117345004	LOC117345004	26S proteasome regulatory subunit 7	Pecten maximus	6579	16	NC_047030.1	11098861	11115296	minus	XM_033907924.1	XP_033763815.1
117344591	LOC117344591	urease accessory protein UreG-like	Pecten maximus	6579	16	NC_047030.1	11142547	11160677	minus	XM_033907392.1,XM_033907393.1,XM_033907394.1,XM_033907395.1	XP_033763283.1,XP_033763284.1,XP_033763285.1,XP_033763286.1
117344590	LOC117344590	urease subunit alpha-like	Pecten maximus	6579	16	NC_047030.1	11160167	11195991	plus	XM_033907391.1	XP_033763282.1
117314599	LOC117314599	uncharacterized LOC117314599	Pecten maximus	6579	16	NC_047030.1	11214183	11235469	minus	XM_033868665.1	XP_033724556.1
117345292	LOC117345292	ATP-binding cassette sub-family F member 3-like	Pecten maximus	6579	16	NC_047030.1	11247911	11278291	minus	XM_033908351.1	XP_033764242.1
117345249	LOC117345249	SUZ domain-containing protein 1-like	Pecten maximus	6579	16	NC_047030.1	11366725	11380476	minus	XM_033908285.1	XP_033764176.1
117344643	LOC117344643	TELO2-interacting protein 1 homolog	Pecten maximus	6579	16	NC_047030.1	11407175	11445712	minus	XM_033907469.1	XP_033763360.1
117345075	LOC117345075	phenylalanine--tRNA ligase beta subunit-like	Pecten maximus	6579	16	NC_047030.1	11445854	11461604	plus	XM_033908017.1	XP_033763908.1
117344551	LOC117344551	putative uncharacterized protein DDB_G0279653	Pecten maximus	6579	16	NC_047030.1	11517536	11533119	plus	XM_033907328.1	XP_033763219.1
117344478	LOC117344478	activated Cdc42 kinase-like	Pecten maximus	6579	16	NC_047030.1	11576600	11708362	plus	XM_033907224.1,XM_033907225.1,XM_033907227.1,XM_033907228.1,XM_033907229.1,XM_033907230.1,XM_033907231.1,XM_033907232.1,XM_033907233.1,XM_033907234.1,XR_004536197.1	XP_033763115.1,XP_033763116.1,XP_033763118.1,XP_033763119.1,XP_033763120.1,XP_033763121.1,XP_033763122.1,XP_033763123.1,XP_033763124.1,XP_033763125.1
117344482	LOC117344482	GRB10-interacting GYF protein 2-like	Pecten maximus	6579	16	NC_047030.1	11720786	11755739	plus	XM_033907236.1	XP_033763127.1
117344483	LOC117344483	uncharacterized LOC117344483	Pecten maximus	6579	16	NC_047030.1	11759908	11791508	minus	XM_033907237.1	XP_033763128.1
117344485	LOC117344485	leucine-rich repeat-containing protein 34-like	Pecten maximus	6579	16	NC_047030.1	11795396	11804597	plus	XM_033907240.1,XM_033907241.1	XP_033763131.1,XP_033763132.1
117344487	LOC117344487	UPF0488 protein C8orf33 homolog	Pecten maximus	6579	16	NC_047030.1	11804141	11829346	minus	XM_033907243.1	XP_033763134.1
117344489	LOC117344489	NACHT and WD repeat domain-containing protein 2-like	Pecten maximus	6579	16	NC_047030.1	11843974	11852301	plus	XM_033907245.1	XP_033763136.1
117344490	LOC117344490	28S ribosomal protein S22, mitochondrial-like	Pecten maximus	6579	16	NC_047030.1	11858595	11873069	minus	XM_033907246.1	XP_033763137.1
117344492	LOC117344492	F-box only protein 42-like	Pecten maximus	6579	16	NC_047030.1	11887742	11896536	minus	XM_033907248.1	XP_033763139.1
117344495	LOC117344495	ER membrane protein complex subunit 1-like	Pecten maximus	6579	16	NC_047030.1	11905456	11930521	minus	XM_033907252.1	XP_033763143.1
117345325	LOC117345325	arginine-glutamic acid dipeptide repeats protein-like	Pecten maximus	6579	16	NC_047030.1	12347463	12521281	minus	XM_033908393.1	XP_033764284.1
117344983	LOC117344983	transcription initiation factor TFIID subunit 10-like	Pecten maximus	6579	16	NC_047030.1	12764612	12796481	minus	XM_033907887.1,XM_033907888.1,XM_033907889.1,XM_033907890.1,XM_033907891.1,XM_033907892.1	XP_033763778.1,XP_033763779.1,XP_033763780.1,XP_033763781.1,XP_033763782.1,XP_033763783.1
117344961	LOC117344961	spermidine synthase-like	Pecten maximus	6579	16	NC_047030.1	12946954	12960715	plus	XM_033907852.1,XM_033907853.1,XM_033907854.1,XM_033907855.1,XM_033907856.1,XM_033907857.1,XM_033907858.1,XM_033907859.1,XM_033907860.1,XM_033907861.1,XM_033907862.1,XM_033907863.1,XM_033907864.1,XM_033907865.1	XP_033763743.1,XP_033763744.1,XP_033763745.1,XP_033763746.1,XP_033763747.1,XP_033763748.1,XP_033763749.1,XP_033763750.1,XP_033763751.1,XP_033763752.1,XP_033763753.1,XP_033763754.1,XP_033763755.1,XP_033763756.1
117345176	LOC117345176	25S rRNA (cytosine-C(5))-methyltransferase nop2-like	Pecten maximus	6579	16	NC_047030.1	12961867	12979943	minus	XM_033908180.1	XP_033764071.1
117345305	LOC117345305	chromodomain-helicase-DNA-binding protein 5-like	Pecten maximus	6579	16	NC_047030.1	12988471	13039054	plus	XM_033908371.1,XM_033908372.1,XM_033908373.1	XP_033764262.1,XP_033764263.1,XP_033764264.1
117344438	LOC117344438	activated CDC42 kinase 1-like	Pecten maximus	6579	16	NC_047030.1	13179540	13234098	plus	XM_033907164.1	XP_033763055.1
117345022	LOC117345022	phosphoinositide 3-kinase regulatory subunit 4-like	Pecten maximus	6579	16	NC_047030.1	13258915	13297869	plus	XM_033907948.1	XP_033763839.1
117344440	LOC117344440	paired box protein Pax-3-like	Pecten maximus	6579	16	NC_047030.1	13334927	13353939	plus	XM_033907166.1	XP_033763057.1
117314849	LOC117314849	major facilitator superfamily domain-containing protein 8-like	Pecten maximus	6579	16	NC_047030.1	13484300	13500332	plus	XM_033868968.1	XP_033724859.1
117344960	LOC117344960	uncharacterized LOC117344960	Pecten maximus	6579	16	NC_047030.1	13503951	13557114	minus	XM_033907851.1	XP_033763742.1
117344469	LOC117344469	visual pigment-like receptor peropsin	Pecten maximus	6579	16	NC_047030.1	13570591	13576822	plus	XM_033907215.1	XP_033763106.1
117344927	LOC117344927	cdc42 homolog	Pecten maximus	6579	16	NC_047030.1	13699017	13708005	plus	XM_033907811.1	XP_033763702.1
117344928	LOC117344928	60S ribosome subunit biogenesis protein NIP7 homolog	Pecten maximus	6579	16	NC_047030.1	13711317	13722704	minus	XM_033907812.1	XP_033763703.1
117344926	LOC117344926	uncharacterized LOC117344926	Pecten maximus	6579	16	NC_047030.1	13722764	13734573	plus	XM_033907809.1	XP_033763700.1
117344930	LOC117344930	transmembrane protein 163-like	Pecten maximus	6579	16	NC_047030.1	13783878	13817107	minus	XM_033907814.1	XP_033763705.1
117345347	LOC117345347	receptor-type guanylate cyclase gcy-23-like	Pecten maximus	6579	16	NC_047030.1	13855223	13870137	minus	XM_033908417.1	XP_033764308.1
117345173	LOC117345173	OTU domain-containing protein 3-like	Pecten maximus	6579	16	NC_047030.1	13959673	13970313	minus	XM_033908175.1,XM_033908177.1	XP_033764066.1,XP_033764068.1
117345388	LOC117345388	transmembrane and coiled-coil domain-containing protein 4-like	Pecten maximus	6579	16	NC_047030.1	13991450	14009953	plus	XM_033908462.1	XP_033764353.1
117345279	LOC117345279	protein polyglycylase TTLL10-like	Pecten maximus	6579	16	NC_047030.1	14024497	14048830	minus	XM_033908329.1,XM_033908330.1	XP_033764220.1,XP_033764221.1
117345087	LOC117345087	synaptotagmin-B-like	Pecten maximus	6579	16	NC_047030.1	14288620	14302815	plus	XM_033908034.1	XP_033763925.1
117344882	LOC117344882	UDP-glucuronosyltransferase 1-1-like	Pecten maximus	6579	16	NC_047030.1	14394829	14407928	plus	XM_033907749.1	XP_033763640.1
117344883	LOC117344883	eukaryotic translation initiation factor 5A-1-like	Pecten maximus	6579	16	NC_047030.1	14426496	14440952	minus	XM_033907750.1	XP_033763641.1
117345001	LOC117345001	beta,beta-carotene 15,15'-dioxygenase-like	Pecten maximus	6579	16	NC_047030.1	14447945	14483220	minus	XM_033907917.1	XP_033763808.1
117314835	LOC117314835	cytochrome b5 domain-containing protein 1-like	Pecten maximus	6579	16	NC_047030.1	14500820	14503902	plus	XM_033868941.1	XP_033724832.1
117314839	LOC117314839	short-chain dehydrogenase/reductase 3-like	Pecten maximus	6579	16	NC_047030.1	14513331	14526168	minus	XM_033868947.1	XP_033724838.1
117314840	LOC117314840	selenocysteine lyase-like	Pecten maximus	6579	16	NC_047030.1	14526293	14542227	plus	XM_033868948.1	XP_033724839.1
117314783	LOC117314783	segment polarity protein dishevelled homolog DVL-3-like	Pecten maximus	6579	16	NC_047030.1	14699718	14762269	minus	XM_033868882.1,XM_033868883.1,XM_033868884.1,XM_033868885.1,XM_033868886.1,XM_033868887.1,XM_033868888.1	XP_033724773.1,XP_033724774.1,XP_033724775.1,XP_033724776.1,XP_033724777.1,XP_033724778.1,XP_033724779.1
117345312	LOC117345312	E3 ubiquitin-protein ligase MIB2-like	Pecten maximus	6579	16	NC_047030.1	14762439	14785272	plus	XM_033908380.1	XP_033764271.1
117345407	LOC117345407	uncharacterized LOC117345407	Pecten maximus	6579	16	NC_047030.1	14824140	14842194	plus	XM_033908479.1	XP_033764370.1
117345408	LOC117345408	protein-S-isoprenylcysteine O-methyltransferase-like	Pecten maximus	6579	16	NC_047030.1	14846983	14851773	minus	XM_033908480.1	XP_033764371.1
117345405	LOC117345405	exocyst complex component 8-like	Pecten maximus	6579	16	NC_047030.1	14851984	14879371	plus	XM_033908478.1	XP_033764369.1
117345073	LOC117345073	DNA fragmentation factor subunit alpha-like	Pecten maximus	6579	16	NC_047030.1	14884229	14894041	minus	XM_033908015.1,XM_033908016.1	XP_033763906.1,XP_033763907.1
117344619	LOC117344619	forkhead box protein J3-like	Pecten maximus	6579	16	NC_047030.1	14944316	14971002	minus	XM_033907437.1,XM_033907438.1,XM_033907439.1,XM_033907440.1	XP_033763328.1,XP_033763329.1,XP_033763330.1,XP_033763331.1
117345127	LOC117345127	acetylcholinesterase-like	Pecten maximus	6579	16	NC_047030.1	15025153	15027586	plus	XM_033908090.1	XP_033763981.1
117344904	LOC117344904	kazrin-like	Pecten maximus	6579	16	NC_047030.1	15087004	15197594	minus	XM_033907781.1,XM_033907782.1,XM_033907783.1,XM_033907784.1,XM_033907785.1,XM_033907786.1,XM_033907787.1,XR_004536286.1	XP_033763672.1,XP_033763673.1,XP_033763674.1,XP_033763675.1,XP_033763676.1,XP_033763677.1,XP_033763678.1
117344624	LOC117344624	arf-GAP with coiled-coil, ANK repeat and PH domain-containing protein 2-like	Pecten maximus	6579	16	NC_047030.1	15577565	15669427	minus	XM_033907446.1,XM_033907447.1,XM_033907448.1	XP_033763337.1,XP_033763338.1,XP_033763339.1
117344625	LOC117344625	leucine-rich repeat-containing protein 15-like	Pecten maximus	6579	16	NC_047030.1	15620569	15631331	plus	XM_033907449.1,XR_004536227.1,XR_004536228.1,XR_004536229.1,XR_004536230.1,XR_004536231.1	XP_033763340.1
117344628	LOC117344628	enolase-like	Pecten maximus	6579	16	NC_047030.1	15669680	15692933	plus	XM_033907452.1,XM_033907453.1,XM_033907454.1	XP_033763343.1,XP_033763344.1,XP_033763345.1
117344629	LOC117344629	D-glucuronyl C5-epimerase-like	Pecten maximus	6579	16	NC_047030.1	15694176	15729509	minus	XM_033907455.1,XM_033907456.1,XR_004536233.1,XR_004536234.1	XP_033763346.1,XP_033763347.1
117344906	LOC117344906	probable cation-transporting ATPase 13A3	Pecten maximus	6579	16	NC_047030.1	16363812	16407251	minus	XM_033907788.1,XM_033907789.1	XP_033763679.1,XP_033763680.1
117344969	LOC117344969	DNA fragmentation factor subunit beta-like	Pecten maximus	6579	16	NC_047030.1	16410052	16443855	minus	XM_033907875.1	XP_033763766.1
117344610	LOC117344610	centrosomal protein of 104 kDa-like	Pecten maximus	6579	16	NC_047030.1	16444033	16494215	plus	XM_033907421.1,XM_033907422.1,XM_033907423.1,XM_033907424.1,XM_033907425.1	XP_033763312.1,XP_033763313.1,XP_033763314.1,XP_033763315.1,XP_033763316.1
117344881	LOC117344881	lisH domain-containing protein ARMC9-like	Pecten maximus	6579	16	NC_047030.1	16497841	16542596	minus	XM_033907746.1,XM_033907747.1	XP_033763637.1,XP_033763638.1
117345378	LOC117345378	G protein-coupled receptor 161-like	Pecten maximus	6579	16	NC_047030.1	16562308	16570000	plus	XM_033908452.1	XP_033764343.1
117345383	LOC117345383	uncharacterized LOC117345383	Pecten maximus	6579	16	NC_047030.1	16646533	16661871	minus	XM_033908458.1	XP_033764349.1
117345079	LOC117345079	cationic amino acid transporter 4-like	Pecten maximus	6579	16	NC_047030.1	16770592	16788770	plus	XM_033908021.1	XP_033763912.1
117345070	LOC117345070	zinc finger matrin-type protein 3-like	Pecten maximus	6579	16	NC_047030.1	16886167	16892470	minus	XM_033908013.1	XP_033763904.1
117344861	LOC117344861	phosphatidylinositol 4,5-bisphosphate 3-kinase catalytic subunit alpha isoform-like	Pecten maximus	6579	16	NC_047030.1	16908377	16939680	plus	XM_033907709.1,XM_033907710.1,XM_033907711.1,XM_033907712.1,XM_033907713.1,XM_033907714.1	XP_033763600.1,XP_033763601.1,XP_033763602.1,XP_033763603.1,XP_033763604.1,XP_033763605.1
117314657	LOC117314657	ephrin type-B receptor 1-B-like	Pecten maximus	6579	16	NC_047030.1	17122105	17253112	plus	XM_033868732.1,XM_033868733.1,XM_033868734.1,XM_033868735.1,XM_033868736.1	XP_033724623.1,XP_033724624.1,XP_033724625.1,XP_033724626.1,XP_033724627.1
117345192	LOC117345192	F-actin-capping protein subunit beta-like	Pecten maximus	6579	16	NC_047030.1	17259796	17269616	minus	XM_033908201.1	XP_033764092.1
117345191	LOC117345191	protein kinase C iota type-like	Pecten maximus	6579	16	NC_047030.1	17269661	17305617	plus	XM_033908196.1,XM_033908197.1,XM_033908198.1,XM_033908199.1,XM_033908200.1	XP_033764087.1,XP_033764088.1,XP_033764089.1,XP_033764090.1,XP_033764091.1
117344885	LOC117344885	solute carrier family 35 member F6-like	Pecten maximus	6579	16	NC_047030.1	17654485	17686422	minus	XM_033907753.1,XM_033907754.1	XP_033763644.1,XP_033763645.1
117344571	LOC117344571	myeloid leukemia factor 1-like	Pecten maximus	6579	16	NC_047030.1	17696644	17706958	minus	XM_033907364.1	XP_033763255.1
117345361	LOC117345361	transmembrane protein 107-like	Pecten maximus	6579	16	NC_047030.1	18104461	18109964	minus	XM_033908435.1	XP_033764326.1
117345360	LOC117345360	coatomer subunit beta'-like	Pecten maximus	6579	16	NC_047030.1	18110002	18132640	plus	XM_033908434.1	XP_033764325.1
117344871	LOC117344871	metabotropic glutamate receptor 7-like	Pecten maximus	6579	16	NC_047030.1	18236733	18249923	plus	XM_033907730.1,XM_033907731.1,XM_033907732.1	XP_033763621.1,XP_033763622.1,XP_033763623.1
117345050	LOC117345050	solute carrier family 2, facilitated glucose transporter member 1-like	Pecten maximus	6579	16	NC_047030.1	18268940	18281359	plus	XM_033907994.1	XP_033763885.1
117345371	LOC117345371	uncharacterized LOC117345371	Pecten maximus	6579	16	NC_047030.1	18288906	18296693	minus	XM_033908448.1	XP_033764339.1
117314666	LOC117314666	CTD nuclear envelope phosphatase 1-like	Pecten maximus	6579	16	NC_047030.1	18296803	18309785	plus	XM_033868749.1	XP_033724640.1
117314665	LOC117314665	DNA ligase 3-like	Pecten maximus	6579	16	NC_047030.1	18310523	18348213	minus	XM_033868748.1	XP_033724639.1
117344814	LOC117344814	SPRY domain-containing SOCS box protein 1-like	Pecten maximus	6579	16	NC_047030.1	18352765	18363797	plus	XM_033907639.1,XM_033907640.1	XP_033763530.1,XP_033763531.1
117344911	LOC117344911	rho guanine nucleotide exchange factor 10-like	Pecten maximus	6579	16	NC_047030.1	18366852	18434901	plus	XM_033907794.1	XP_033763685.1
117344912	LOC117344912	tensin-4-like	Pecten maximus	6579	16	NC_047030.1	18420907	18614551	minus	XM_033907795.1,XM_033907796.1,XM_033907797.1	XP_033763686.1,XP_033763687.1,XP_033763688.1
117344914	LOC117344914	ubiquitin carboxyl-terminal hydrolase 5-like	Pecten maximus	6579	16	NC_047030.1	18624241	18647079	minus	XM_033907798.1	XP_033763689.1
117345414	LOC117345414	AP-2 complex subunit mu	Pecten maximus	6579	16	NC_047030.1	18668100	18684691	minus	XM_033908488.1,XR_004536429.1,XR_004536430.1,XR_004536431.1,XR_004536432.1,XR_004536433.1,XR_004536434.1	XP_033764379.1
117345396	LOC117345396	60S ribosomal protein L22-like	Pecten maximus	6579	16	NC_047030.1	18685038	18687188	plus	XM_033908469.1	XP_033764360.1
117314825	LOC117314825	nucleolar complex protein 2 homolog	Pecten maximus	6579	16	NC_047030.1	18784344	18854195	minus	XM_033868932.1	XP_033724823.1
117314826	LOC117314826	cytidine deaminase-like	Pecten maximus	6579	16	NC_047030.1	18854204	18872726	plus	XM_033868933.1	XP_033724824.1
117344441	LOC117344441	NAD kinase-like	Pecten maximus	6579	16	NC_047030.1	18879578	18940811	minus	XM_033907167.1,XM_033907168.1,XM_033907169.1,XM_033907170.1,XM_033907171.1,XM_033907173.1,XR_004536186.1,XR_004536187.1	XP_033763058.1,XP_033763059.1,XP_033763060.1,XP_033763061.1,XP_033763062.1,XP_033763064.1
117345166	LOC117345166	espin-like	Pecten maximus	6579	16	NC_047030.1	18943141	19016266	plus	XM_033908169.1,XM_033908170.1	XP_033764060.1,XP_033764061.1
117345167	LOC117345167	alkaline phosphatase-like	Pecten maximus	6579	16	NC_047030.1	19018558	19028920	minus	XM_033908172.1	XP_033764063.1
117344475	LOC117344475	ubiquitin-conjugating enzyme E2 J2-like	Pecten maximus	6579	16	NC_047030.1	19037540	19046860	plus	XM_033907221.1,XM_033907222.1	XP_033763112.1,XP_033763113.1
117344474	LOC117344474	protein brambleberry-like	Pecten maximus	6579	16	NC_047030.1	19049016	19059335	minus	XM_033907220.1	XP_033763111.1
117344949	LOC117344949	ventricular zone-expressed PH domain-containing protein homolog 1-like	Pecten maximus	6579	16	NC_047030.1	19059576	19085980	plus	XM_033907834.1	XP_033763725.1
117344686	LOC117344686	uncharacterized LOC117344686	Pecten maximus	6579	16	NC_047030.1	19139534	19164001	plus	XM_033907514.1	XP_033763405.1
117345148	LOC117345148	prostamide/prostaglandin F synthase-like	Pecten maximus	6579	16	NC_047030.1	19311513	19340324	minus	XM_033908141.1	XP_033764032.1
117345234	LOC117345234	dolichyl-diphosphooligosaccharide--protein glycosyltransferase 48 kDa subunit-like	Pecten maximus	6579	16	NC_047030.1	19890348	19900274	minus	XM_033908260.1	XP_033764151.1
117345235	LOC117345235	uncharacterized LOC117345235	Pecten maximus	6579	16	NC_047030.1	19901390	19909694	minus	XM_033908261.1	XP_033764152.1
117345239	LOC117345239	uncharacterized LOC117345239	Pecten maximus	6579	16	NC_047030.1	19948957	19951367	plus	XM_033908267.1	XP_033764158.1
117314633	LOC117314633	caspase-2-like	Pecten maximus	6579	16	NC_047030.1	20350058	20361344	minus	XM_033868713.1	XP_033724604.1
117345132	LOC117345132	mitotic spindle assembly checkpoint protein MAD2B-like	Pecten maximus	6579	16	NC_047030.1	20431711	20437997	plus	XM_033908111.1,XM_033908112.1	XP_033764002.1,XP_033764003.1
117345131	LOC117345131	peroxisome biogenesis factor 2-like	Pecten maximus	6579	16	NC_047030.1	20438893	20483921	minus	XM_033908110.1	XP_033764001.1
117345129	LOC117345129	rootletin-like	Pecten maximus	6579	16	NC_047030.1	20465276	20573471	plus	XM_033908095.1,XM_033908096.1,XM_033908097.1,XM_033908099.1,XM_033908100.1,XM_033908101.1,XM_033908102.1,XM_033908103.1,XM_033908104.1,XM_033908105.1,XM_033908106.1,XM_033908107.1	XP_033763986.1,XP_033763987.1,XP_033763988.1,XP_033763990.1,XP_033763991.1,XP_033763992.1,XP_033763993.1,XP_033763994.1,XP_033763995.1,XP_033763996.1,XP_033763997.1,XP_033763998.1
117345164	LOC117345164	serine--pyruvate aminotransferase-like	Pecten maximus	6579	16	NC_047030.1	20584476	20604630	minus	XM_033908166.1	XP_033764057.1
117344903	LOC117344903	neuralized-like protein 4	Pecten maximus	6579	16	NC_047030.1	20898273	20928567	minus	XM_033907780.1	XP_033763671.1
117345140	LOC117345140	inhibitor of growth protein 5-like	Pecten maximus	6579	16	NC_047030.1	20928792	20937850	plus	XM_033908133.1	XP_033764024.1
117344527	LOC117344527	5'-3' exoribonuclease 1-like	Pecten maximus	6579	16	NC_047030.1	21435548	21487231	minus	XM_033907295.1,XM_033907296.1,XM_033907297.1	XP_033763186.1,XP_033763187.1,XP_033763188.1
117344528	LOC117344528	signal peptidase complex subunit 1-like	Pecten maximus	6579	16	NC_047030.1	21487280	21492667	plus	XM_033907299.1	XP_033763190.1
117344589	LOC117344589	tetratricopeptide repeat protein 36-like	Pecten maximus	6579	16	NC_047030.1	21506379	21510705	minus	XM_033907390.1	XP_033763281.1
117344940	LOC117344940	condensin complex subunit 1-like	Pecten maximus	6579	16	NC_047030.1	21591323	21616624	minus	XM_033907825.1	XP_033763716.1
117345212	LOC117345212	proteasome subunit beta type-6-like	Pecten maximus	6579	16	NC_047030.1	21646365	21655135	minus	XM_033908228.1	XP_033764119.1
117344594	LOC117344594	cation-dependent mannose-6-phosphate receptor-like	Pecten maximus	6579	16	NC_047030.1	21677871	21686947	plus	XM_033907397.1,XR_004536219.1	XP_033763288.1
117345081	LOC117345081	lysosomal amino acid transporter 1 homolog	Pecten maximus	6579	16	NC_047030.1	21774741	21786501	minus	XM_033908025.1,XM_033908026.1	XP_033763916.1,XP_033763917.1
117345080	LOC117345080	eukaryotic translation initiation factor 4 gamma 3-like	Pecten maximus	6579	16	NC_047030.1	21786505	21812660	plus	XM_033908022.1,XM_033908023.1,XM_033908024.1	XP_033763913.1,XP_033763914.1,XP_033763915.1
117345084	LOC117345084	uncharacterized LOC117345084	Pecten maximus	6579	16	NC_047030.1	21888365	21903765	minus	XM_033908030.1	XP_033763921.1
117345349	LOC117345349	protein smg8-like	Pecten maximus	6579	16	NC_047030.1	21990664	22032083	minus	XM_033908418.1	XP_033764309.1
117345350	LOC117345350	triosephosphate isomerase A-like	Pecten maximus	6579	16	NC_047030.1	22032168	22051999	plus	XM_033908419.1	XP_033764310.1
117345352	LOC117345352	DNA-directed RNA polymerase, mitochondrial-like	Pecten maximus	6579	16	NC_047030.1	22090652	22142259	minus	XM_033908421.1,XM_033908423.1,XM_033908424.1	XP_033764312.1,XP_033764314.1,XP_033764315.1
117344569	LOC117344569	calmodulin-binding transcription activator 2-like	Pecten maximus	6579	16	NC_047030.1	22172232	22256864	plus	XM_033907362.1	XP_033763253.1
117344880	LOC117344880	beta,beta-carotene 15,15'-dioxygenase-like	Pecten maximus	6579	16	NC_047030.1	22259849	22304006	plus	XM_033907743.1,XM_033907744.1,XM_033907745.1	XP_033763634.1,XP_033763635.1,XP_033763636.1
117345031	LOC117345031	gamma-aminobutyric acid receptor-associated protein	Pecten maximus	6579	16	NC_047030.1	22347393	22352773	plus	XM_033907956.1	XP_033763847.1
117344700	LOC117344700	solute carrier family 12 member 9-like	Pecten maximus	6579	16	NC_047030.1	22361774	22393326	plus	XM_033907528.1	XP_033763419.1
117314862	LOC117314862	vigilin-like	Pecten maximus	6579	16	NC_047030.1	22718779	22737300	plus	XM_033868983.1	XP_033724874.1
117345198	LOC117345198	large subunit GTPase 1 homolog	Pecten maximus	6579	16	NC_047030.1	22798569	22816190	plus	XM_033908207.1	XP_033764098.1
117344559	LOC117344559	myosin-2 heavy chain-like	Pecten maximus	6579	16	NC_047030.1	22865627	22934120	plus	XM_033907342.1,XM_033907343.1,XM_033907344.1,XM_033907345.1,XM_033907346.1,XM_033907348.1,XM_033907349.1,XM_033907350.1,XM_033907351.1,XM_033907352.1,XM_033907353.1	XP_033763233.1,XP_033763234.1,XP_033763235.1,XP_033763236.1,XP_033763237.1,XP_033763239.1,XP_033763240.1,XP_033763241.1,XP_033763242.1,XP_033763243.1,XP_033763244.1
117345344	LOC117345344	inactive C-alpha-formylglycine-generating enzyme 2-like	Pecten maximus	6579	16	NC_047030.1	22986023	22996537	minus	XM_033908412.1	XP_033764303.1
117344623	LOC117344623	TAR DNA-binding protein 43-like	Pecten maximus	6579	16	NC_047030.1	23000967	23009379	plus	XM_033907445.1	XP_033763336.1
117345397	LOC117345397	phosphatidylinositol N-acetylglucosaminyltransferase subunit A-like	Pecten maximus	6579	16	NC_047030.1	23101911	23122637	plus	XM_033908470.1	XP_033764361.1
117344453	LOC117344453	sepiapterin reductase-like	Pecten maximus	6579	16	NC_047030.1	23220164	23224375	plus	XM_033907198.1	XP_033763089.1
117344452	LOC117344452	coiled-coil domain-containing protein 150-like	Pecten maximus	6579	16	NC_047030.1	23223504	23266129	minus	XM_033907194.1,XM_033907195.1,XM_033907196.1,XM_033907197.1	XP_033763085.1,XP_033763086.1,XP_033763087.1,XP_033763088.1
117344987	LOC117344987	solute carrier family 35 member E2A-like	Pecten maximus	6579	16	NC_047030.1	23274594	23284145	minus	XM_033907898.1	XP_033763789.1
117344859	LOC117344859	ubiquitin conjugation factor E4 B-like	Pecten maximus	6579	16	NC_047030.1	23284272	23304224	plus	XM_033907708.1	XP_033763599.1
117344605	LOC117344605	uncharacterized LOC117344605	Pecten maximus	6579	16	NC_047030.1	23618139	23629621	minus	XM_033907415.1	XP_033763306.1
117314730	LOC117314730	D-2-hydroxyglutarate dehydrogenase, mitochondrial-like	Pecten maximus	6579	16	NC_047030.1	23758915	23769444	minus	XM_033868818.1	XP_033724709.1
117314733	LOC117314733	putative sodium-dependent excitatory amino acid transporter glt-6	Pecten maximus	6579	16	NC_047030.1	23809125	23823022	plus	XM_033868822.1	XP_033724713.1
117314737	LOC117314737	guanine nucleotide-binding protein subunit beta	Pecten maximus	6579	16	NC_047030.1	23852345	23871501	plus	XM_033868825.1	XP_033724716.1
117345248	LOC117345248	caspase-2-like	Pecten maximus	6579	16	NC_047030.1	23891742	23908438	minus	XM_033908284.1	XP_033764175.1
117344708	LOC117344708	serine/threonine-protein kinase PINK1, mitochondrial-like	Pecten maximus	6579	16	NC_047030.1	24314357	24327016	minus	XM_033907537.1	XP_033763428.1
117344931	LOC117344931	COP9 signalosome complex subunit 7b-like	Pecten maximus	6579	16	NC_047030.1	24327385	24337654	plus	XM_033907815.1	XP_033763706.1
117344553	LOC117344553	protein RCC2 homolog	Pecten maximus	6579	16	NC_047030.1	24338942	24354897	minus	XM_033907331.1	XP_033763222.1
117314547	LOC117314547	monocarboxylate transporter 9-like	Pecten maximus	6579	16	NC_047030.1	24366313	24378417	minus	XM_033868611.1,XM_033868612.1,XM_033868614.1,XM_033868615.1	XP_033724502.1,XP_033724503.1,XP_033724505.1,XP_033724506.1
117344844	LOC117344844	cilia- and flagella-associated protein 74-like	Pecten maximus	6579	16	NC_047030.1	24461468	24499019	minus	XM_033907687.1,XM_033907688.1,XM_033907689.1,XM_033907690.1,XM_033907691.1,XM_033907692.1	XP_033763578.1,XP_033763579.1,XP_033763580.1,XP_033763581.1,XP_033763582.1,XP_033763583.1
117345145	LOC117345145	probable E3 ubiquitin-protein ligase MID2	Pecten maximus	6579	16	NC_047030.1	24584364	24604814	plus	XM_033908137.1	XP_033764028.1
117344432	LOC117344432	mitofusin-2-like	Pecten maximus	6579	16	NC_047030.1	24661047	24683448	minus	XM_033907158.1,XM_033907159.1	XP_033763049.1,XP_033763050.1
117344433	LOC117344433	cleavage stimulation factor subunit 1-like	Pecten maximus	6579	16	NC_047030.1	24686123	24696471	minus	XM_033907160.1	XP_033763051.1
117344884	LOC117344884	glyceraldehyde-3-phosphate dehydrogenase-like	Pecten maximus	6579	16	NC_047030.1	24706259	24714941	plus	XM_033907751.1,XM_033907752.1	XP_033763642.1,XP_033763643.1
117344715	LOC117344715	CAD protein-like	Pecten maximus	6579	16	NC_047030.1	24847688	24887696	plus	XM_033907545.1	XP_033763436.1
117344899	LOC117344899	glycosyltransferase 8 domain-containing protein 2-like	Pecten maximus	6579	16	NC_047030.1	24923853	24940653	minus	XM_033907772.1,XM_033907773.1	XP_033763663.1,XP_033763664.1
117344898	LOC117344898	probable 28S rRNA (cytosine-C(5))-methyltransferase	Pecten maximus	6579	16	NC_047030.1	24940376	24954701	plus	XM_033907770.1,XM_033907771.1	XP_033763661.1,XP_033763662.1
117344900	LOC117344900	ciliogenesis and planar polarity effector 2-like	Pecten maximus	6579	16	NC_047030.1	24954887	24973739	minus	XM_033907774.1,XM_033907775.1,XM_033907776.1,XM_033907777.1	XP_033763665.1,XP_033763666.1,XP_033763667.1,XP_033763668.1
117344719	LOC117344719	uncharacterized LOC117344719	Pecten maximus	6579	16	NC_047030.1	25141601	25144592	plus	XM_033907548.1	XP_033763439.1
117314534	LOC117314534	uncharacterized LOC117314534	Pecten maximus	6579	16	NC_047030.1	25151313	25157286	minus	XM_033868600.1	XP_033724491.1
117344938	LOC117344938	alkaline phosphatase-like	Pecten maximus	6579	16	NC_047030.1	25191716	25212407	minus	XM_033907823.1	XP_033763714.1
117345077	LOC117345077	chloride transport protein 6-like	Pecten maximus	6579	16	NC_047030.1	25293277	25373299	plus	XM_033908020.1	XP_033763911.1
117344946	LOC117344946	high affinity cationic amino acid transporter 1-like	Pecten maximus	6579	16	NC_047030.1	25412984	25457790	plus	XM_033907830.1,XM_033907831.1,XM_033907832.1	XP_033763721.1,XP_033763722.1,XP_033763723.1
117345114	LOC117345114	neprilysin-1-like	Pecten maximus	6579	16	NC_047030.1	25478764	25545471	plus	XM_033908073.1,XM_033908074.1	XP_033763964.1,XP_033763965.1
117314678	LOC117314678	DIS3-like exonuclease 2	Pecten maximus	6579	16	NC_047030.1	25548251	25579718	minus	XM_033868763.1,XM_033868764.1,XM_033868765.1,XM_033868766.1	XP_033724654.1,XP_033724655.1,XP_033724656.1,XP_033724657.1
117345254	LOC117345254	protein SCO1 homolog, mitochondrial-like	Pecten maximus	6579	16	NC_047030.1	25667159	25676886	minus	XM_033908289.1	XP_033764180.1
117345411	LOC117345411	uncharacterized LOC117345411	Pecten maximus	6579	16	NC_047030.1	25687066	25698848	minus	XM_033908485.1	XP_033764376.1
117314667	LOC117314667	nose resistant to fluoxetine protein 6-like	Pecten maximus	6579	16	NC_047030.1	25719228	25739242	minus	XM_033868750.1	XP_033724641.1
117345399	LOC117345399	signal recognition particle receptor subunit beta-like	Pecten maximus	6579	16	NC_047030.1	25817136	25828992	minus	XM_033908473.1	XP_033764364.1
117314536	LOC117314536	forkhead box protein L2-like	Pecten maximus	6579	16	NC_047030.1	25841633	25855631	plus	XM_033868602.1	XP_033724493.1
117344874	LOC117344874	echinoderm microtubule-associated protein-like 2	Pecten maximus	6579	16	NC_047030.1	25930069	25977159	plus	XM_033907733.1,XM_033907734.1,XM_033907735.1,XM_033907736.1	XP_033763624.1,XP_033763625.1,XP_033763626.1,XP_033763627.1
117344876	LOC117344876	solute carrier family 25 member 36-like	Pecten maximus	6579	16	NC_047030.1	26032852	26041807	plus	XM_033907738.1	XP_033763629.1
117344877	LOC117344877	EF-hand domain-containing protein D2-like	Pecten maximus	6579	16	NC_047030.1	26057272	26086065	minus	XM_033907739.1,XR_004536281.1,XR_004536282.1,XR_004536283.1	XP_033763630.1
117345133	LOC117345133	DDB1- and CUL4-associated factor 17-like	Pecten maximus	6579	16	NC_047030.1	26089181	26110472	plus	XM_033908113.1,XM_033908114.1,XM_033908115.1,XM_033908116.1,XM_033908118.1,XM_033908119.1,XR_004536350.1,XR_004536351.1	XP_033764004.1,XP_033764005.1,XP_033764006.1,XP_033764007.1,XP_033764009.1,XP_033764010.1
117344606	LOC117344606	uncharacterized LOC117344606	Pecten maximus	6579	16	NC_047030.1	26115676	26196289	plus	XM_033907416.1	XP_033763307.1
117345193	LOC117345193	protein SCO1 homolog, mitochondrial-like	Pecten maximus	6579	16	NC_047030.1	26236727	26245926	minus	XM_033908202.1	XP_033764093.1
117344856	LOC117344856	uncharacterized LOC117344856	Pecten maximus	6579	16	NC_047030.1	26401901	26457676	minus	XM_033907703.1,XM_033907704.1,XM_033907705.1	XP_033763594.1,XP_033763595.1,XP_033763596.1
117314800	LOC117314800	agrin-like	Pecten maximus	6579	16	NC_047030.1	27482956	27665199	plus	XM_033868904.1	XP_033724795.1
117345116	LOC117345116	transmembrane protein 26-like	Pecten maximus	6579	16	NC_047030.1	27697659	27765978	plus	XM_033908076.1	XP_033763967.1
117344501	LOC117344501	methylenetetrahydrofolate reductase-like	Pecten maximus	6579	16	NC_047030.1	28316927	28386247	plus	XM_033907261.1	XP_033763152.1
117345185	LOC117345185	zinc finger MYND domain-containing protein 12-like	Pecten maximus	6579	16	NC_047030.1	28388548	28400031	plus	XM_033908192.1	XP_033764083.1
117344525	LOC117344525	protein RER1-like	Pecten maximus	6579	16	NC_047030.1	28420603	28470862	plus	XM_033907292.1,XM_033907293.1,XM_033907294.1	XP_033763183.1,XP_033763184.1,XP_033763185.1
117345121	LOC117345121	endothelin-converting enzyme homolog	Pecten maximus	6579	16	NC_047030.1	28641876	28785406	minus	XM_033908080.1	XP_033763971.1
117345331	LOC117345331	translocon-associated protein subunit gamma-like	Pecten maximus	6579	16	NC_047030.1	28835925	28843853	plus	XM_033908395.1	XP_033764286.1
117345333	LOC117345333	uncharacterized LOC117345333	Pecten maximus	6579	16	NC_047030.1	28848687	28909323	minus	XM_033908400.1	XP_033764291.1
117345332	LOC117345332	fumarate hydratase class I, aerobic-like	Pecten maximus	6579	16	NC_047030.1	28909361	28945382	plus	XM_033908396.1,XM_033908398.1,XM_033908399.1,XR_004536414.1	XP_033764287.1,XP_033764289.1,XP_033764290.1
117344745	LOC117344745	allantoinase, mitochondrial-like	Pecten maximus	6579	16	NC_047030.1	28972430	29007543	minus	XM_033907573.1	XP_033763464.1
117344468	LOC117344468	procollagen-lysine,2-oxoglutarate 5-dioxygenase 1-like	Pecten maximus	6579	16	NC_047030.1	29042185	29111057	plus	XM_033907212.1,XM_033907213.1	XP_033763103.1,XP_033763104.1
117314817	LOC117314817	polyhomeotic-like protein 1	Pecten maximus	6579	16	NC_047030.1	29126667	29157364	plus	XM_033868921.1,XM_033868922.1,XR_004529610.1	XP_033724812.1,XP_033724813.1
117345308	LOC117345308	uncharacterized LOC117345308	Pecten maximus	6579	16	NC_047030.1	29262438	29283729	plus	XM_033908376.1	XP_033764267.1
117344746	LOC117344746	uncharacterized LOC117344746	Pecten maximus	6579	16	NC_047030.1	29302352	29366111	minus	XM_033907574.1	XP_033763465.1
117344878	LOC117344878	retinal rod rhodopsin-sensitive cGMP 3',5'-cyclic phosphodiesterase subunit delta-like	Pecten maximus	6579	16	NC_047030.1	29800476	29811611	minus	XM_033907741.1	XP_033763632.1
117314779	LOC117314779	peroxisomal targeting signal 1 receptor-like	Pecten maximus	6579	16	NC_047030.1	29811855	29827165	plus	XM_033868877.1,XM_033868878.1	XP_033724768.1,XP_033724769.1
117314781	LOC117314781	type-1 angiotensin II receptor-associated protein-like	Pecten maximus	6579	16	NC_047030.1	29829494	29843092	minus	XM_033868879.1,XR_004529599.1,XR_004529600.1,XR_004529601.1,XR_004529602.1	XP_033724770.1
117314625	LOC117314625	rap1 GTPase-activating protein 1-like	Pecten maximus	6579	16	NC_047030.1	29858685	30116226	minus	XM_033868693.1,XM_033868694.1,XM_033868696.1,XM_033868697.1,XM_033868698.1,XM_033868699.1,XM_033868700.1,XM_033868701.1,XM_033868702.1,XM_033868703.1,XM_033868704.1,XM_033868705.1,XM_033868706.1	XP_033724584.1,XP_033724585.1,XP_033724587.1,XP_033724588.1,XP_033724589.1,XP_033724590.1,XP_033724591.1,XP_033724592.1,XP_033724593.1,XP_033724594.1,XP_033724595.1,XP_033724596.1,XP_033724597.1
117344933	LOC117344933	adaptin ear-binding coat-associated protein 1-like	Pecten maximus	6579	16	NC_047030.1	30127166	30140918	minus	XM_033907816.1,XM_033907817.1,XM_033907818.1	XP_033763707.1,XP_033763708.1,XP_033763709.1
117314696	LOC117314696	ran guanine nucleotide release factor-like	Pecten maximus	6579	16	NC_047030.1	30172597	30179835	minus	XM_033868786.1	XP_033724677.1
117345181	LOC117345181	basement membrane-specific heparan sulfate proteoglycan core protein-like	Pecten maximus	6579	16	NC_047030.1	30282804	30450850	minus	XM_033908186.1	XP_033764077.1
117345125	LOC117345125	protein transport protein SFT2-like	Pecten maximus	6579	16	NC_047030.1	30486577	30491059	minus	XM_033908087.1,XR_004536349.1	XP_033763978.1
117345124	LOC117345124	pleckstrin homology domain-containing family M member 2-like	Pecten maximus	6579	16	NC_047030.1	30491197	30506249	plus	XM_033908086.1	XP_033763977.1
117345221	LOC117345221	toll-like receptor 2 type-2	Pecten maximus	6579	16	NC_047030.1	30572363	30575491	minus	XM_033908240.1	XP_033764131.1
117314811	LOC117314811	39S ribosomal protein L47, mitochondrial-like	Pecten maximus	6579	16	NC_047030.1	30736033	30740893	minus	XM_033868916.1	XP_033724807.1
117314810	LOC117314810	prohibitin-2-like	Pecten maximus	6579	16	NC_047030.1	30740960	30749434	plus	XM_033868915.1	XP_033724806.1
117314812	LOC117314812	thymidine kinase 2, mitochondrial-like	Pecten maximus	6579	16	NC_047030.1	30751707	30769627	minus	XM_033868917.1	XP_033724808.1
117345283	LOC117345283	uncharacterized LOC117345283	Pecten maximus	6579	16	NC_047030.1	30914860	30923226	minus	XM_033908335.1	XP_033764226.1
117345230	LOC117345230	glutathione S-transferase kappa 1-like	Pecten maximus	6579	16	NC_047030.1	30962391	30982318	minus	XM_033908255.1	XP_033764146.1
117344755	LOC117344755	ski oncogene-like	Pecten maximus	6579	16	NC_047030.1	31115041	31116478	plus	XM_033907583.1	XP_033763474.1
117345065	LOC117345065	ski oncogene-like	Pecten maximus	6579	16	NC_047030.1	31123965	31168951	plus	XM_033908008.1	XP_033763899.1
117345068	LOC117345068	acetyl-coenzyme A transporter 1-like	Pecten maximus	6579	16	NC_047030.1	31192435	31204551	minus	XM_033908011.1	XP_033763902.1
117344837	LOC117344837	nucleoside diphosphate-linked moiety X motif 8-like	Pecten maximus	6579	16	NC_047030.1	31343501	31348413	plus	XM_033907673.1,XM_033907674.1,XM_033907675.1	XP_033763564.1,XP_033763565.1,XP_033763566.1
117344839	LOC117344839	elongator complex protein 5-like	Pecten maximus	6579	16	NC_047030.1	31351111	31363067	minus	XM_033907679.1	XP_033763570.1
117344841	LOC117344841	ATP-dependent RNA helicase DDX19A-like	Pecten maximus	6579	16	NC_047030.1	31375367	31400050	minus	XM_033907681.1,XM_033907682.1,XM_033907683.1,XM_033907684.1	XP_033763572.1,XP_033763573.1,XP_033763574.1,XP_033763575.1
117344842	LOC117344842	dnaJ homolog subfamily C member 16-like	Pecten maximus	6579	16	NC_047030.1	31400308	31412103	plus	XM_033907685.1	XP_033763576.1
117344843	LOC117344843	uncharacterized protein C1orf158 homolog	Pecten maximus	6579	16	NC_047030.1	31423124	31429098	minus	XM_033907686.1	XP_033763577.1
117345339	LOC117345339	calmodulin-A-like	Pecten maximus	6579	16	NC_047030.1	31443816	31456511	plus	XM_033908407.1	XP_033764298.1
117344818	LOC117344818	protein split ends-like	Pecten maximus	6579	16	NC_047030.1	31518711	31578724	minus	XM_033907644.1,XM_033907645.1	XP_033763535.1,XP_033763536.1
117344765	LOC117344765	uncharacterized LOC117344765	Pecten maximus	6579	16	NC_047030.1	32169902	32192473	plus	XM_033907593.1	XP_033763484.1
117345179	LOC117345179	NADH dehydrogenase [ubiquinone] 1 beta subcomplex subunit 5, mitochondrial-like	Pecten maximus	6579	16	NC_047030.1	32194342	32205384	minus	XM_033908183.1	XP_033764074.1
117345195	LOC117345195	sperm-associated antigen 7 homolog	Pecten maximus	6579	16	NC_047030.1	32205590	32213672	plus	XM_033908203.1	XP_033764094.1
117345088	LOC117345088	cyclin-dependent kinase 11B-like	Pecten maximus	6579	16	NC_047030.1	32242031	32265089	minus	XM_033908035.1,XR_004536346.1	XP_033763926.1
117345286	LOC117345286	tyrosine-protein phosphatase non-receptor type 11-like	Pecten maximus	6579	16	NC_047030.1	32675552	32733823	minus	XM_033908341.1,XM_033908342.1,XM_033908343.1,XM_033908344.1,XM_033908345.1,XM_033908346.1	XP_033764232.1,XP_033764233.1,XP_033764234.1,XP_033764235.1,XP_033764236.1,XP_033764237.1
117345013	LOC117345013	transmembrane protein 201-like	Pecten maximus	6579	16	NC_047030.1	32783076	32799608	plus	XM_033907936.1	XP_033763827.1
117345015	LOC117345015	DNA damage-binding protein 2-like	Pecten maximus	6579	16	NC_047030.1	32807796	32817575	minus	XM_033907938.1	XP_033763829.1
117345018	LOC117345018	steroid 17-alpha-hydroxylase/17,20 lyase-like	Pecten maximus	6579	16	NC_047030.1	32938271	32952123	minus	XM_033907943.1,XM_033907945.1	XP_033763834.1,XP_033763836.1
117345017	LOC117345017	steroid 17-alpha-hydroxylase/17,20 lyase-like	Pecten maximus	6579	16	NC_047030.1	32955356	32966348	minus	XM_033907941.1,XM_033907942.1	XP_033763832.1,XP_033763833.1
117345020	LOC117345020	protein LZIC-like	Pecten maximus	6579	16	NC_047030.1	32998973	33005142	plus	XM_033907946.1	XP_033763837.1
117345200	LOC117345200	cyclin N-terminal domain-containing protein 1-like	Pecten maximus	6579	16	NC_047030.1	33023897	33044760	plus	XM_033908209.1,XM_033908210.1,XM_033908211.1	XP_033764100.1,XP_033764101.1,XP_033764102.1
117344777	LOC117344777	angiopoietin-related protein 7-like	Pecten maximus	6579	16	NC_047030.1	33211413	33215553	minus	XM_033907602.1	XP_033763493.1
117344779	LOC117344779	uncharacterized LOC117344779	Pecten maximus	6579	16	NC_047030.1	33267609	33273813	minus	XM_033907604.1	XP_033763495.1
117345311	LOC117345311	angiopoietin-related protein 7-like	Pecten maximus	6579	16	NC_047030.1	33462019	33466325	plus	XM_033908379.1	XP_033764270.1
117344919	LOC117344919	multiple epidermal growth factor-like domains protein 6	Pecten maximus	6579	16	NC_047030.1	33724640	33918901	plus	XM_033907803.1,XM_033907804.1	XP_033763694.1,XP_033763695.1
117344824	LOC117344824	voltage-gated potassium channel subunit beta-2-like	Pecten maximus	6579	16	NC_047030.1	33987907	34065627	minus	XM_033907654.1,XM_033907655.1,XM_033907656.1,XM_033907657.1,XM_033907658.1,XM_033907659.1,XM_033907660.1,XM_033907661.1,XM_033907662.1	XP_033763545.1,XP_033763546.1,XP_033763547.1,XP_033763548.1,XP_033763549.1,XP_033763550.1,XP_033763551.1,XP_033763552.1,XP_033763553.1
117345139	LOC117345139	Hermansky-Pudlak syndrome 3 protein homolog	Pecten maximus	6579	16	NC_047030.1	34068043	34099222	plus	XM_033908131.1,XM_033908132.1	XP_033764022.1,XP_033764023.1
117345059	LOC117345059	uncharacterized LOC117345059	Pecten maximus	6579	16	NC_047030.1	34101415	34103551	plus	XM_033908001.1	XP_033763892.1
117345201	LOC117345201	protein Wnt-4a-like	Pecten maximus	6579	16	NC_047030.1	34382703	34409053	plus	XM_033908212.1	XP_033764103.1
117345099	LOC117345099	transmembrane protein 222-like	Pecten maximus	6579	16	NC_047030.1	34434693	34447845	minus	XM_033908051.1	XP_033763942.1
117345155	LOC117345155	solute carrier family 25 member 35-like	Pecten maximus	6579	16	NC_047030.1	34571766	34578307	plus	XM_033908148.1	XP_033764039.1
117344942	LOC117344942	leucine-, glutamate- and lysine-rich protein 1-like	Pecten maximus	6579	16	NC_047030.1	34700876	34750262	minus	XM_033907827.1	XP_033763718.1
117345034	LOC117345034	pleckstrin homology domain-containing family M member 1-like	Pecten maximus	6579	16	NC_047030.1	34811348	34822132	minus	XM_033907962.1	XP_033763853.1
117344794	LOC117344794	mitochondrial division protein 1-like	Pecten maximus	6579	16	NC_047030.1	34822208	34838411	plus	XM_033907620.1	XP_033763511.1
117344829	LOC117344829	uncharacterized LOC117344829	Pecten maximus	6579	16	NC_047030.1	35035717	35045321	minus	XM_033907665.1,XM_033907666.1	XP_033763556.1,XP_033763557.1
117344796	LOC117344796	uncharacterized LOC117344796	Pecten maximus	6579	16	NC_047030.1	35129412	35135687	plus	XM_033907622.1	XP_033763513.1
117345301	LOC117345301	pleckstrin homology domain-containing family G member 5-like	Pecten maximus	6579	16	NC_047030.1	35320999	35412982	plus	XM_033908358.1,XM_033908359.1,XM_033908360.1,XM_033908362.1,XM_033908363.1,XM_033908364.1,XM_033908365.1,XM_033908366.1,XM_033908367.1	XP_033764249.1,XP_033764250.1,XP_033764251.1,XP_033764253.1,XP_033764254.1,XP_033764255.1,XP_033764256.1,XP_033764257.1,XP_033764258.1
117344618	LOC117344618	succinate dehydrogenase [ubiquinone] iron-sulfur subunit, mitochondrial-like	Pecten maximus	6579	16	NC_047030.1	35462085	35480456	plus	XM_033907436.1	XP_033763327.1
117344807	LOC117344807	high affinity cGMP-specific 3',5'-cyclic phosphodiesterase 9A-like	Pecten maximus	6579	16	NC_047030.1	35598841	35672235	minus	XM_033907633.1	XP_033763524.1
117314754	LOC117314754	E3 ubiquitin-protein ligase RGLG4-like	Pecten maximus	6579	16	NC_047030.1	35827003	35848736	minus	XM_033868851.1,XM_033868852.1,XM_033868853.1	XP_033724742.1,XP_033724743.1,XP_033724744.1
117314760	LOC117314760	uncharacterized LOC117314760	Pecten maximus	6579	16	NC_047030.1	36690261	36695372	plus	XM_033868863.1	XP_033724754.1
117344609	LOC117344609	protein ELYS-like	Pecten maximus	6579	16	NC_047030.1	36856150	36905808	minus	XM_033907418.1,XM_033907419.1,XM_033907420.1	XP_033763309.1,XP_033763310.1,XP_033763311.1
117345135	LOC117345135	lysophospholipid acyltransferase 5-like	Pecten maximus	6579	16	NC_047030.1	37033017	37087583	plus	XM_033908120.1,XR_004536352.1,XR_004536353.1	XP_033764011.1
117345143	LOC117345143	N-acetylated-alpha-linked acidic dipeptidase 2-like	Pecten maximus	6579	16	NC_047030.1	37286406	37354056	minus	XM_033908136.1	XP_033764027.1
117344975	LOC117344975	beclin-1-like	Pecten maximus	6579	16	NC_047030.1	37671256	37697135	plus	XM_033907880.1,XR_004536316.1	XP_033763771.1

## Sheet: Panel A
Gene ID	Symbol	Gene name	Scientific name	Tax ID	Chromosome ID	Chromosome	Start	End	Orientation	Transcripts	Proteins
117302343	LOC117302343	gamma-aminobutyric acid receptor-associated protein	Asterias rubens	7604	NC_047079.1	18	100975	109186	minus	XM_033786258.1	XP_033642149.1
117302728	LOC117302728	glycosyltransferase 8 domain-containing protein 1-like	Asterias rubens	7604	NC_047079.1	18	109964	120496	plus	XM_033786731.1	XP_033642622.1
117302490	LOC117302490	RNA polymerase II subunit A C-terminal domain phosphatase SSU72-like	Asterias rubens	7604	NC_047079.1	18	132374	146271	minus	XM_033786448.1	XP_033642339.1
117302701	LOC117302701	pre-mRNA 3' end processing protein WDR33-like	Asterias rubens	7604	NC_047079.1	18	146826	166293	plus	XM_033786698.1	XP_033642589.1
117302747	LOC117302747	cytochrome b5 domain-containing protein 1-like	Asterias rubens	7604	NC_047079.1	18	170579	176827	minus	XM_033786768.1	XP_033642659.1
117302684	LOC117302684	uncharacterized LOC117302684	Asterias rubens	7604	NC_047079.1	18	188233	198879	minus	XM_033786673.1,XM_033786674.1	XP_033642564.1,XP_033642565.1
117302163	LOC117302163	ubiquitin-conjugating enzyme E2 J2-like	Asterias rubens	7604	NC_047079.1	18	199405	211487	plus	XM_033785973.1	XP_033641864.1
117302165	LOC117302165	uncharacterized LOC117302165	Asterias rubens	7604	NC_047079.1	18	223916	228229	minus	XM_033785975.1	XP_033641866.1
117302166	LOC117302166	60S ribosome subunit biogenesis protein NIP7 homolog	Asterias rubens	7604	NC_047079.1	18	228521	235789	plus	XM_033785976.1	XP_033641867.1
117302153	LOC117302153	vigilin-like	Asterias rubens	7604	NC_047079.1	18	285760	316464	minus	XM_033785957.1	XP_033641848.1
117302464	LOC117302464	glutamic acid-rich protein-like	Asterias rubens	7604	NC_047079.1	18	338659	347046	plus	XM_033786419.1	XP_033642310.1
117302494	LOC117302494	chordin-like	Asterias rubens	7604	NC_047079.1	18	358447	399785	plus	XM_033786449.1,XM_033786450.1,XM_033786451.1,XM_033786452.1	XP_033642340.1,XP_033642341.1,XP_033642342.1,XP_033642343.1
117302541	LOC117302541	uncharacterized LOC117302541	Asterias rubens	7604	NC_047079.1	18	407473	417225	minus	XM_033786515.1	XP_033642406.1
117302705	LOC117302705	DDB1- and CUL4-associated factor 17-like	Asterias rubens	7604	NC_047079.1	18	466431	505657	minus	XM_033786703.1	XP_033642594.1
117302748	LOC117302748	uncharacterized LOC117302748	Asterias rubens	7604	NC_047079.1	18	555356	565230	plus	XM_033786769.1	XP_033642660.1
117302239	LOC117302239	kazrin-like	Asterias rubens	7604	NC_047079.1	18	575450	647559	minus	XM_033786087.1,XM_033786088.1	XP_033641978.1,XP_033641979.1
117302260	LOC117302260	activated CDC42 kinase 1-like	Asterias rubens	7604	NC_047079.1	18	649200	703463	plus	XM_033786117.1	XP_033642008.1
117302277	LOC117302277	glyceraldehyde-3-phosphate dehydrogenase-like	Asterias rubens	7604	NC_047079.1	18	707334	771327	minus	XM_033786142.1	XP_033642033.1
117302768	LOC117302768	spermidine synthase-like	Asterias rubens	7604	NC_047079.1	18	935468	957734	plus	XM_033786792.1	XP_033642683.1
117302084	LOC117302084	E3 ubiquitin-protein ligase TRAIP-like	Asterias rubens	7604	NC_047079.1	18	979113	1001578	plus	XM_033785881.1	XP_033641772.1
117302550	LOC117302550	uncharacterized protein F54H12.2-like	Asterias rubens	7604	NC_047079.1	18	1170178	1170774	minus	XM_033786524.1	XP_033642415.1
117302552	LOC117302552	uncharacterized LOC117302552	Asterias rubens	7604	NC_047079.1	18	1172760	1173230	minus	XM_033786526.1	XP_033642417.1
117302259	LOC117302259	proteasome subunit beta type-6-like	Asterias rubens	7604	NC_047079.1	18	1315253	1325731	plus	XM_033786116.1	XP_033642007.1
117302478	LOC117302478	ephrin type-A receptor 8-like	Asterias rubens	7604	NC_047079.1	18	1349291	1382722	minus	XM_033786435.1,XM_033786436.1	XP_033642326.1,XP_033642327.1
117302252	LOC117302252	phosphatidylinositol 4,5-bisphosphate 3-kinase catalytic subunit alpha isoform-like	Asterias rubens	7604	NC_047079.1	18	1558115	1621684	minus	XM_033786105.1	XP_033641996.1
117302559	LOC117302559	leucine-, glutamate- and lysine-rich protein 1-like	Asterias rubens	7604	NC_047079.1	18	1626566	1641004	minus	XM_033786534.1	XP_033642425.1
117302283	LOC117302283	uncharacterized LOC117302283	Asterias rubens	7604	NC_047079.1	18	1685182	1758295	plus	XM_033786156.1	XP_033642047.1
117302199	LOC117302199	enolase-like	Asterias rubens	7604	NC_047079.1	18	1855973	1870281	minus	XM_033786016.1	XP_033641907.1
117302618	LOC117302618	protein RER1-like	Asterias rubens	7604	NC_047079.1	18	1870485	1881079	plus	XM_033786598.1,XM_033786599.1,XM_033786600.1	XP_033642489.1,XP_033642490.1,XP_033642491.1
117302739	LOC117302739	solute carrier family 35 member F6-like	Asterias rubens	7604	NC_047079.1	18	1882782	1893247	plus	XM_033786746.1,XM_033786747.1,XM_033786748.1,XM_033786749.1	XP_033642637.1,XP_033642638.1,XP_033642639.1,XP_033642640.1
117302442	LOC117302442	triosephosphate isomerase-like	Asterias rubens	7604	NC_047079.1	18	1898574	1905430	minus	XM_033786389.1	XP_033642280.1
117302741	LOC117302741	DNA damage-binding protein 2-like	Asterias rubens	7604	NC_047079.1	18	1905768	1917632	plus	XM_033786752.1,XM_033786754.1,XM_033786755.1	XP_033642643.1,XP_033642645.1,XP_033642646.1
117302529	LOC117302529	ubiquitin carboxyl-terminal hydrolase 48-like	Asterias rubens	7604	NC_047079.1	18	2127859	2153943	minus	XM_033786503.1,XM_033786504.1	XP_033642394.1,XP_033642395.1
117302516	LOC117302516	uncharacterized LOC117302516	Asterias rubens	7604	NC_047079.1	18	2546849	2574928	plus	XM_033786483.1,XM_033786484.1,XM_033786485.1	XP_033642374.1,XP_033642375.1,XP_033642376.1
117302171	LOC117302171	activated Cdc42 kinase-like	Asterias rubens	7604	NC_047079.1	18	2597703	2662012	minus	XM_033785982.1,XM_033785984.1,XM_033785985.1	XP_033641873.1,XP_033641875.1,XP_033641876.1
117302316	LOC117302316	EF-hand domain-containing protein D2-like	Asterias rubens	7604	NC_047079.1	18	2667895	2680471	minus	XM_033786211.1	XP_033642102.1
117302448	LOC117302448	OTU domain-containing protein 3-like	Asterias rubens	7604	NC_047079.1	18	2689762	2701865	minus	XM_033786401.1,XM_033786402.1	XP_033642292.1,XP_033642293.1
117302339	LOC117302339	solute carrier family 25 member 36-A-like	Asterias rubens	7604	NC_047079.1	18	2706708	2714669	minus	XM_033786246.1	XP_033642137.1
117302696	LOC117302696	calsyntenin-1-like	Asterias rubens	7604	NC_047079.1	18	2731480	2763506	minus	XM_033786693.1,XM_033786694.1	XP_033642584.1,XP_033642585.1
117302406	LOC117302406	protein LZIC-like	Asterias rubens	7604	NC_047079.1	18	2832591	2839886	minus	XM_033786341.1,XM_033786342.1	XP_033642232.1,XP_033642233.1
117302201	LOC117302201	transmembrane protein 47-like	Asterias rubens	7604	NC_047079.1	18	2845083	2850382	minus	XM_033786018.1	XP_033641909.1
117302180	LOC117302180	uncharacterized LOC117302180	Asterias rubens	7604	NC_047079.1	18	2914535	3049654	plus	XM_033785994.1	XP_033641885.1
117302246	LOC117302246	prohibitin-2-like	Asterias rubens	7604	NC_047079.1	18	3055054	3062912	minus	XM_033786096.1	XP_033641987.1
117302244	LOC117302244	solute carrier family 35 member E2B-like	Asterias rubens	7604	NC_047079.1	18	3068510	3077595	minus	XM_033786093.1,XM_033786094.1	XP_033641984.1,XP_033641985.1
117302243	LOC117302243	protein ELYS-like	Asterias rubens	7604	NC_047079.1	18	3073169	3145836	plus	XM_033786089.1,XM_033786090.1,XM_033786091.1	XP_033641980.1,XP_033641981.1,XP_033641982.1
117302245	LOC117302245	retinol dehydrogenase 7-like	Asterias rubens	7604	NC_047079.1	18	3125965	3135969	minus	XM_033786095.1	XP_033641986.1
117302225	LOC117302225	NAD kinase-like	Asterias rubens	7604	NC_047079.1	18	3152804	3187376	minus	XM_033786057.1,XM_033786058.1,XM_033786059.1,XM_033786060.1,XM_033786061.1	XP_033641948.1,XP_033641949.1,XP_033641950.1,XP_033641951.1,XP_033641952.1
117302304	LOC117302304	leucine-rich repeat-containing protein 23-like	Asterias rubens	7604	NC_047079.1	18	3229153	3244204	minus	XM_033786194.1	XP_033642085.1
117302154	LOC117302154	zinc finger protein castor homolog 1-like	Asterias rubens	7604	NC_047079.1	18	3268326	3337921	plus	XM_033785958.1,XM_033785960.1,XM_033785961.1,XR_004520398.1	XP_033641849.1,XP_033641851.1,XP_033641852.1
117302495	LOC117302495	transmembrane protein 107-like	Asterias rubens	7604	NC_047079.1	18	3351879	3355903	minus	XM_033786454.1,XM_033786455.1	XP_033642345.1,XP_033642346.1
117302433	LOC117302433	coatomer subunit beta'-like	Asterias rubens	7604	NC_047079.1	18	3356291	3379810	plus	XM_033786382.1	XP_033642273.1
117302594	LOC117302594	forkhead box protein L2-like	Asterias rubens	7604	NC_047079.1	18	3392494	3393570	minus	XM_033786570.1	XP_033642461.1
117302093	LOC117302093	retinoid isomerohydrolase-like	Asterias rubens	7604	NC_047079.1	18	3412497	3447360	minus	XM_033785889.1	XP_033641780.1
117302364	LOC117302364	NACHT, LRR and PYD domains-containing protein 3-like	Asterias rubens	7604	NC_047079.1	18	3462742	3475738	plus	XM_033786286.1	XP_033642177.1
117302160	LOC117302160	GRB10-interacting GYF protein 2-like	Asterias rubens	7604	NC_047079.1	18	3646622	3677526	plus	XM_033785967.1,XM_033785968.1,XM_033785969.1	XP_033641858.1,XP_033641859.1,XP_033641860.1
117302597	LOC117302597	uncharacterized LOC117302597	Asterias rubens	7604	NC_047079.1	18	3758411	3761240	plus	XM_033786574.1	XP_033642465.1
117302299	LOC117302299	probable cationic amino acid transporter	Asterias rubens	7604	NC_047079.1	18	3963985	3990706	plus	XM_033786180.1,XM_033786181.1	XP_033642071.1,XP_033642072.1
117302363	LOC117302363	DNA-directed RNA polymerase II subunit RPB4-like	Asterias rubens	7604	NC_047079.1	18	3994892	3998188	minus	XM_033786284.1	XP_033642175.1
117302463	LOC117302463	sperm-associated antigen 7 homolog	Asterias rubens	7604	NC_047079.1	18	3998460	4004610	plus	XM_033786417.1	XP_033642308.1
117302261	LOC117302261	alkaline phosphatase-like	Asterias rubens	7604	NC_047079.1	18	4066148	4077753	minus	XM_033786118.1	XP_033642009.1
117302346	LOC117302346	ATP-dependent RNA helicase DDX19A-like	Asterias rubens	7604	NC_047079.1	18	4086375	4101878	plus	XM_033786262.1	XP_033642153.1
117302145	LOC117302145	6-phosphogluconate dehydrogenase, decarboxylating-like	Asterias rubens	7604	NC_047079.1	18	4115307	4136661	plus	XM_033785946.1,XM_033785947.1	XP_033641837.1,XP_033641838.1
117302420	LOC117302420	forkhead-associated domain-containing protein 1-like	Asterias rubens	7604	NC_047079.1	18	4253241	4274875	minus	XM_033786360.1,XM_033786361.1	XP_033642251.1,XP_033642252.1
117302229	LOC117302229	protein/nucleic acid deglycase DJ-1-like	Asterias rubens	7604	NC_047079.1	18	4275260	4279377	plus	XM_033786067.1	XP_033641958.1
117302216	LOC117302216	protein gustavus-like	Asterias rubens	7604	NC_047079.1	18	4299099	4324223	minus	XM_033786042.1,XM_033786043.1	XP_033641933.1,XP_033641934.1
117302215	LOC117302215	allantoinase, mitochondrial-like	Asterias rubens	7604	NC_047079.1	18	4324686	4332381	plus	XM_033786039.1	XP_033641930.1
117302416	LOC117302416	arf-GAP with coiled-coil, ANK repeat and PH domain-containing protein 2-like	Asterias rubens	7604	NC_047079.1	18	4336398	4372984	minus	XM_033786354.1,XM_033786355.1,XM_033786356.1	XP_033642245.1,XP_033642246.1,XP_033642247.1
117302530	LOC117302530	phenylalanine--tRNA ligase beta subunit-like	Asterias rubens	7604	NC_047079.1	18	4374724	4385522	minus	XM_033786505.1	XP_033642396.1
117302251	LOC117302251	pleckstrin homology domain-containing family G member 5-like	Asterias rubens	7604	NC_047079.1	18	4389391	4437222	plus	XM_033786100.1,XM_033786101.1,XM_033786102.1,XM_033786103.1	XP_033641991.1,XP_033641992.1,XP_033641993.1,XP_033641994.1
117302391	LOC117302391	protein Wnt-4-like	Asterias rubens	7604	NC_047079.1	18	4449198	4469383	plus	XM_033786323.1	XP_033642214.1
117302373	LOC117302373	multiple epidermal growth factor-like domains protein 6	Asterias rubens	7604	NC_047079.1	18	4584957	4644788	minus	XM_033786297.1,XM_033786299.1	XP_033642188.1,XP_033642190.1
117302209	LOC117302209	histone-lysine N-methyltransferase NSD2-like	Asterias rubens	7604	NC_047079.1	18	4720806	4732721	minus	XM_033786030.1	XP_033641921.1
117302211	LOC117302211	WD repeat-containing protein WRAP73-like	Asterias rubens	7604	NC_047079.1	18	4740979	4750200	minus	XM_033786032.1	XP_033641923.1
117302210	LOC117302210	dnaJ homolog subfamily C member 11-like	Asterias rubens	7604	NC_047079.1	18	4753409	4764790	minus	XM_033786031.1	XP_033641922.1
117302107	LOC117302107	cell division control protein 42 homolog	Asterias rubens	7604	NC_047079.1	18	4799380	4811465	plus	XM_033785904.1	XP_033641795.1
117302108	LOC117302108	ABC transporter G family member 14-like	Asterias rubens	7604	NC_047079.1	18	4812481	4827776	minus	XM_033785905.1,XM_033785906.1,XM_033785907.1	XP_033641796.1,XP_033641797.1,XP_033641798.1
117302188	LOC117302188	zinc finger protein 362-like	Asterias rubens	7604	NC_047079.1	18	4846040	4853053	plus	XM_033786005.1	XP_033641896.1
117302685	LOC117302685	putative tRNA (cytidine(32)/guanosine(34)-2'-O)-methyltransferase	Asterias rubens	7604	NC_047079.1	18	4970038	4977789	plus	XM_033786676.1,XM_033786677.1	XP_033642567.1,XP_033642568.1
117302427	LOC117302427	transmembrane and coiled-coil domain-containing protein 4-like	Asterias rubens	7604	NC_047079.1	18	5095512	5107723	minus	XM_033786369.1,XM_033786370.1	XP_033642260.1,XP_033642261.1
117302626	LOC117302626	forkhead box protein J3-like	Asterias rubens	7604	NC_047079.1	18	5109068	5121866	plus	XM_033786608.1	XP_033642499.1
117302253	LOC117302253	tyrosine-protein phosphatase non-receptor type 11-like	Asterias rubens	7604	NC_047079.1	18	5148138	5170050	plus	XM_033786106.1,XM_033786107.1	XP_033641997.1,XP_033641998.1
117302358	LOC117302358	protein polyglycylase TTLL10-like	Asterias rubens	7604	NC_047079.1	18	5176978	5192098	minus	XM_033786278.1	XP_033642169.1
117302408	LOC117302408	ATP-binding cassette sub-family F member 3-like	Asterias rubens	7604	NC_047079.1	18	5324185	5337824	minus	XM_033786344.1,XR_004520421.1	XP_033642235.1
117302611	LOC117302611	deleted in malignant brain tumors 1 protein-like	Asterias rubens	7604	NC_047079.1	18	5362687	5389247	plus	XM_033786588.1	XP_033642479.1
117302357	LOC117302357	cation-dependent mannose-6-phosphate receptor-like	Asterias rubens	7604	NC_047079.1	18	5420918	5426800	plus	XM_033786277.1	XP_033642168.1
117302563	LOC117302563	zinc finger protein 665-like	Asterias rubens	7604	NC_047079.1	18	5431020	5439248	plus	XM_033786539.1	XP_033642430.1
117302092	LOC117302092	polyhomeotic-like protein 2	Asterias rubens	7604	NC_047079.1	18	5480325	5490026	plus	XM_033785887.1,XM_033785888.1	XP_033641778.1,XP_033641779.1
117302150	LOC117302150	39S ribosomal protein L47, mitochondrial-like	Asterias rubens	7604	NC_047079.1	18	5494468	5500379	plus	XM_033785955.1	XP_033641846.1
117302149	LOC117302149	peroxisomal targeting signal 1 receptor-like	Asterias rubens	7604	NC_047079.1	18	5499928	5515107	minus	XM_033785953.1,XM_033785954.1	XP_033641844.1,XP_033641845.1
117302152	LOC117302152	retinal rod rhodopsin-sensitive cGMP 3',5'-cyclic phosphodiesterase subunit delta-like	Asterias rubens	7604	NC_047079.1	18	5516991	5529620	plus	XM_033785956.1	XP_033641847.1
117302434	LOC117302434	NADH dehydrogenase [ubiquinone] 1 beta subcomplex subunit 5, mitochondrial-like	Asterias rubens	7604	NC_047079.1	18	5539513	5545781	minus	XM_033786383.1	XP_033642274.1
117302380	LOC117302380	39S ribosomal protein L20, mitochondrial-like	Asterias rubens	7604	NC_047079.1	18	5589891	5594363	minus	XM_033786308.1	XP_033642199.1
117302527	LOC117302527	protein-S-isoprenylcysteine O-methyltransferase-like	Asterias rubens	7604	NC_047079.1	18	5594592	5597350	plus	XM_033786502.1	XP_033642393.1
117302489	LOC117302489	26S proteasome regulatory subunit 7	Asterias rubens	7604	NC_047079.1	18	5600634	5608896	plus	XM_033786447.1	XP_033642338.1
117302686	LOC117302686	high choriolytic enzyme 1-like	Asterias rubens	7604	NC_047079.1	18	5630354	5643590	plus	XM_033786678.1	XP_033642569.1
117302678	LOC117302678	sterol 24-C-methyltransferase-like	Asterias rubens	7604	NC_047079.1	18	5644693	5651635	plus	XM_033786667.1,XM_033786669.1	XP_033642558.1,XP_033642560.1
117302297	LOC117302297	fumarate hydratase class I, aerobic-like	Asterias rubens	7604	NC_047079.1	18	5672487	5682106	minus	XM_033786175.1	XP_033642066.1
117302296	LOC117302296	protein brambleberry-like	Asterias rubens	7604	NC_047079.1	18	5682284	5690968	plus	XM_033786174.1	XP_033642065.1
117302457	LOC117302457	condensin complex subunit 1-like	Asterias rubens	7604	NC_047079.1	18	5718947	5780564	plus	XM_033786412.1	XP_033642303.1
117302264	LOC117302264	metabotropic glutamate receptor 2-like	Asterias rubens	7604	NC_047079.1	18	5787693	5817845	plus	XM_033786121.1	XP_033642012.1
117302265	LOC117302265	integrin-linked kinase-associated serine/threonine phosphatase 2C-like	Asterias rubens	7604	NC_047079.1	18	5819546	5825478	minus	XM_033786122.1	XP_033642013.1
117302228	LOC117302228	vesicle-associated membrane protein 2-like	Asterias rubens	7604	NC_047079.1	18	5827112	5845337	plus	XM_033786064.1,XM_033786065.1,XM_033786066.1	XP_033641955.1,XP_033641956.1,XP_033641957.1
117302450	LOC117302450	ventricular zone-expressed PH domain-containing protein homolog 1-like	Asterias rubens	7604	NC_047079.1	18	5853267	5862887	minus	XM_033786404.1	XP_033642295.1
117302348	LOC117302348	UPF0415 protein C7orf25 homolog	Asterias rubens	7604	NC_047079.1	18	5864501	5871046	minus	XM_033786264.1	XP_033642155.1
117302347	LOC117302347	protein RCC2 homolog	Asterias rubens	7604	NC_047079.1	18	5871042	5882433	plus	XM_033786263.1	XP_033642154.1
117302079	LOC117302079	adipolin-like	Asterias rubens	7604	NC_047079.1	18	5888474	5899035	minus	XM_033785876.1	XP_033641767.1
117302620	LOC117302620	histone-lysine N-methyltransferase MECOM-like	Asterias rubens	7604	NC_047079.1	18	6075420	6089538	plus	XM_033786601.1	XP_033642492.1
117302198	LOC117302198	protein kinase C iota type-like	Asterias rubens	7604	NC_047079.1	18	6104282	6133662	minus	XM_033786015.1	XP_033641906.1
117302214	LOC117302214	uncharacterized LOC117302214	Asterias rubens	7604	NC_047079.1	18	6134101	6177424	plus	XM_033786035.1,XM_033786036.1,XM_033786037.1,XM_033786038.1	XP_033641926.1,XP_033641927.1,XP_033641928.1,XP_033641929.1
117302703	LOC117302703	DNA fragmentation factor subunit beta-like	Asterias rubens	7604	NC_047079.1	18	6184929	6189786	plus	XM_033786701.1	XP_033642592.1
117302340	LOC117302340	kinesin-like protein KIF1A	Asterias rubens	7604	NC_047079.1	18	6206237	6286105	minus	XM_033786248.1,XM_033786249.1,XM_033786250.1,XM_033786251.1,XM_033786252.1,XM_033786253.1,XM_033786254.1,XM_033786255.1	XP_033642139.1,XP_033642140.1,XP_033642141.1,XP_033642142.1,XP_033642143.1,XP_033642144.1,XP_033642145.1,XP_033642146.1
117302156	LOC117302156	serine/threonine-protein kinase PINK1, mitochondrial-like	Asterias rubens	7604	NC_047079.1	18	6365289	6371836	plus	XM_033785964.1	XP_033641855.1
117302155	LOC117302155	ubiquitin conjugation factor E4 B-like	Asterias rubens	7604	NC_047079.1	18	6370937	6391861	minus	XM_033785962.1,XM_033785963.1	XP_033641853.1,XP_033641854.1
117302132	LOC117302132	lipoma-preferred partner homolog	Asterias rubens	7604	NC_047079.1	18	6403822	6425979	plus	XM_033785933.1,XM_033785934.1,XM_033785935.1,XM_033785936.1,XM_033785937.1,XM_033785938.1	XP_033641824.1,XP_033641825.1,XP_033641826.1,XP_033641827.1,XP_033641828.1,XP_033641829.1
117302422	LOC117302422	proton-associated sugar transporter A-like	Asterias rubens	7604	NC_047079.1	18	6426532	6431950	plus	XM_033786362.1	XP_033642253.1
117302423	LOC117302423	peroxisome biogenesis factor 10-like	Asterias rubens	7604	NC_047079.1	18	6432086	6437836	minus	XM_033786363.1,XM_033786364.1	XP_033642254.1,XP_033642255.1
117302622	LOC117302622	dynamin-like 120 kDa protein, mitochondrial	Asterias rubens	7604	NC_047079.1	18	6438124	6454449	plus	XM_033786604.1	XP_033642495.1
117302536	LOC117302536	transcription factor HES-1-like	Asterias rubens	7604	NC_047079.1	18	6567126	6571690	minus	XM_033786511.1	XP_033642402.1
117302302	LOC117302302	echinoderm microtubule-associated protein-like 2	Asterias rubens	7604	NC_047079.1	18	6634374	6656980	minus	XM_033786190.1,XM_033786192.1	XP_033642081.1,XP_033642083.1
117302303	LOC117302303	splicing factor 3B subunit 4-like	Asterias rubens	7604	NC_047079.1	18	6657979	6664952	plus	XM_033786193.1	XP_033642084.1
117302175	LOC117302175	uncharacterized LOC117302175	Asterias rubens	7604	NC_047079.1	18	6671318	6749309	plus	XM_033785990.1,XM_033785991.1	XP_033641881.1,XP_033641882.1
117302100	LOC117302100	rap1 GTPase-activating protein 1-like	Asterias rubens	7604	NC_047079.1	18	6881768	6930471	plus	XM_033785894.1,XM_033785895.1,XM_033785896.1,XM_033785897.1	XP_033641785.1,XP_033641786.1,XP_033641787.1,XP_033641788.1
117302354	LOC117302354	pre-mRNA-splicing factor SPF27-like	Asterias rubens	7604	NC_047079.1	18	7101897	7105173	plus	XM_033786269.1	XP_033642160.1
117302409	LOC117302409	sigma non-opioid intracellular receptor 1-like	Asterias rubens	7604	NC_047079.1	18	7106010	7111417	minus	XM_033786346.1,XM_033786347.1	XP_033642237.1,XP_033642238.1
117302404	LOC117302404	cationic amino acid transporter 3-like	Asterias rubens	7604	NC_047079.1	18	7132680	7151792	plus	XM_033786340.1	XP_033642231.1
117302499	LOC117302499	DIS3-like exonuclease 2	Asterias rubens	7604	NC_047079.1	18	7180522	7190698	plus	XM_033786459.1	XP_033642350.1
117302263	LOC117302263	methylenetetrahydrofolate reductase-like	Asterias rubens	7604	NC_047079.1	18	7199490	7211322	plus	XM_033786120.1	XP_033642011.1
117302467	LOC117302467	protein SCO1 homolog, mitochondrial-like	Asterias rubens	7604	NC_047079.1	18	7212677	7217869	minus	XM_033786421.1	XP_033642312.1
117302249	LOC117302249	cytidine deaminase-like	Asterias rubens	7604	NC_047079.1	18	7233263	7238735	plus	XM_033786099.1	XP_033641990.1
117302285	LOC117302285	centrosomal protein of 104 kDa-like	Asterias rubens	7604	NC_047079.1	18	7246096	7258944	plus	XM_033786158.1	XP_033642049.1
117302286	LOC117302286	uncharacterized protein C01G6.5-like	Asterias rubens	7604	NC_047079.1	18	7258166	7263773	minus	XM_033786159.1,XM_033786160.1	XP_033642050.1,XP_033642051.1
117302392	LOC117302392	nephrocystin-4-like	Asterias rubens	7604	NC_047079.1	18	7272789	7291606	plus	XM_033786324.1,XM_033786325.1	XP_033642215.1,XP_033642216.1
117302726	LOC117302726	uncharacterized LOC117302726	Asterias rubens	7604	NC_047079.1	18	7367025	7373758	minus	XM_033786729.1,XM_033786730.1	XP_033642620.1,XP_033642621.1
117302497	LOC117302497	CTD nuclear envelope phosphatase 1A-like	Asterias rubens	7604	NC_047079.1	18	7374593	7382156	plus	XM_033786457.1	XP_033642348.1
117302362	LOC117302362	YEATS domain-containing protein 4-like	Asterias rubens	7604	NC_047079.1	18	7395403	7399445	minus	XM_033786283.1	XP_033642174.1
117302730	LOC117302730	receptor-transporting protein 4-like	Asterias rubens	7604	NC_047079.1	18	7431526	7455221	minus	XM_033786733.1,XM_033786735.1	XP_033642624.1,XP_033642626.1
117302173	LOC117302173	inactive C-alpha-formylglycine-generating enzyme 2-like	Asterias rubens	7604	NC_047079.1	18	7485098	7491298	minus	XM_033785988.1	XP_033641879.1
117302117	LOC117302117	solute carrier family 12 member 9-like	Asterias rubens	7604	NC_047079.1	18	7506194	7518130	plus	XM_033785916.1,XM_033785917.1	XP_033641807.1,XP_033641808.1
117302509	LOC117302509	transmembrane protein 222-like	Asterias rubens	7604	NC_047079.1	18	7544618	7548303	minus	XM_033786471.1	XP_033642362.1
117302723	LOC117302723	peroxisomal membrane protein PEX14-like	Asterias rubens	7604	NC_047079.1	18	7548481	7554489	plus	XM_033786726.1,XM_033786727.1	XP_033642617.1,XP_033642618.1
117302632	LOC117302632	uncharacterized LOC117302632	Asterias rubens	7604	NC_047079.1	18	7557106	7583576	plus	XM_033786613.1	XP_033642504.1
117302192	LOC117302192	SUZ domain-containing protein 1-like	Asterias rubens	7604	NC_047079.1	18	7585833	7588008	minus	XM_033786009.1	XP_033641900.1
117302195	LOC117302195	tetratricopeptide repeat protein 36 homolog	Asterias rubens	7604	NC_047079.1	18	7588338	7591807	plus	XM_033786011.1	XP_033641902.1
117302194	LOC117302194	DNA fragmentation factor subunit beta-like	Asterias rubens	7604	NC_047079.1	18	7591201	7595024	minus	XM_033786010.1	XP_033641901.1
117302197	LOC117302197	AP-2 complex subunit mu	Asterias rubens	7604	NC_047079.1	18	7605068	7611331	minus	XM_033786014.1	XP_033641905.1
117302691	LOC117302691	tumor protein 63-like	Asterias rubens	7604	NC_047079.1	18	7612382	7654741	plus	XM_033786684.1,XM_033786685.1,XM_033786686.1,XM_033786687.1,XM_033786689.1	XP_033642575.1,XP_033642576.1,XP_033642577.1,XP_033642578.1,XP_033642580.1
117302221	LOC117302221	chloride channel protein 2-like	Asterias rubens	7604	NC_047079.1	18	7671242	7697563	plus	XM_033786050.1,XM_033786051.1,XM_033786052.1	XP_033641941.1,XP_033641942.1,XP_033641943.1
117302356	LOC117302356	COP1-interactive protein 1-like	Asterias rubens	7604	NC_047079.1	18	7751527	7782587	plus	XM_033786271.1,XM_033786273.1,XM_033786274.1,XM_033786275.1,XM_033786276.1	XP_033642162.1,XP_033642164.1,XP_033642165.1,XP_033642166.1,XP_033642167.1
117302329	LOC117302329	cilia- and flagella-associated protein 74-like	Asterias rubens	7604	NC_047079.1	18	7815235	7837666	minus	XM_033786225.1	XP_033642116.1
117302335	LOC117302335	nucleolar complex protein 2 homolog	Asterias rubens	7604	NC_047079.1	18	7837754	7851305	plus	XM_033786237.1	XP_033642128.1
117302332	LOC117302332	solute carrier family 2, facilitated glucose transporter member 3-like	Asterias rubens	7604	NC_047079.1	18	7890243	7909969	minus	XM_033786234.1	XP_033642125.1
117302333	LOC117302333	lysophospholipid acyltransferase 5-like	Asterias rubens	7604	NC_047079.1	18	7922041	7929099	plus	XM_033786235.1	XP_033642126.1
117302269	LOC117302269	large subunit GTPase 1 homolog	Asterias rubens	7604	NC_047079.1	18	7937893	7945062	plus	XM_033786133.1	XP_033642024.1
117302268	LOC117302268	chromodomain-helicase-DNA-binding protein 4-like	Asterias rubens	7604	NC_047079.1	18	7944961	7981588	minus	XM_033786129.1,XM_033786130.1,XM_033786131.1,XM_033786132.1	XP_033642020.1,XP_033642021.1,XP_033642022.1,XP_033642023.1
117302719	LOC117302719	translocon-associated protein subunit gamma-like	Asterias rubens	7604	NC_047079.1	18	7987007	7991250	minus	XM_033786720.1	XP_033642611.1
117302206	LOC117302206	TELO2-interacting protein 1 homolog	Asterias rubens	7604	NC_047079.1	18	8010459	8024170	plus	XM_033786023.1,XM_033786024.1	XP_033641914.1,XP_033641915.1
117302207	LOC117302207	lysosomal amino acid transporter 1 homolog	Asterias rubens	7604	NC_047079.1	18	8024164	8031518	minus	XM_033786026.1	XP_033641917.1
117302639	LOC117302639	eukaryotic translation initiation factor 4 gamma 3-like	Asterias rubens	7604	NC_047079.1	18	8039773	8060301	plus	XM_033786621.1	XP_033642512.1
117302640	LOC117302640	transmembrane protein 26-like	Asterias rubens	7604	NC_047079.1	18	8069042	8073078	plus	XM_033786623.1	XP_033642514.1
117302400	LOC117302400	protein phosphatase 1 regulatory subunit 7-like	Asterias rubens	7604	NC_047079.1	18	8123911	8129448	minus	XM_033786335.1	XP_033642226.1
117302401	LOC117302401	adaptin ear-binding coat-associated protein 2-like	Asterias rubens	7604	NC_047079.1	18	8129603	8137769	plus	XM_033786336.1	XP_033642227.1
117302461	LOC117302461	uncharacterized LOC117302461	Asterias rubens	7604	NC_047079.1	18	8145798	8148502	minus	XM_033786416.1	XP_033642307.1
117302459	LOC117302459	dolichyl-diphosphooligosaccharide--protein glycosyltransferase 48 kDa subunit-like	Asterias rubens	7604	NC_047079.1	18	8149122	8158438	plus	XM_033786415.1	XP_033642306.1
117302641	LOC117302641	transient receptor potential cation channel subfamily M member 1-like	Asterias rubens	7604	NC_047079.1	18	8307935	8321749	plus	XM_033786624.1	XP_033642515.1
117302271	LOC117302271	mannan-binding lectin serine protease 1-like	Asterias rubens	7604	NC_047079.1	18	8401541	8423510	minus	XM_033786134.1	XP_033642025.1
117302500	LOC117302500	A disintegrin and metalloproteinase with thrombospondin motifs adt-1-like	Asterias rubens	7604	NC_047079.1	18	8544408	8565729	minus	XM_033786460.1	XP_033642351.1
117302208	LOC117302208	protein dispatched homolog 3-like	Asterias rubens	7604	NC_047079.1	18	8639699	8666719	plus	XM_033786027.1,XM_033786028.1,XM_033786029.1	XP_033641918.1,XP_033641919.1,XP_033641920.1
117302646	LOC117302646	ski oncogene-like	Asterias rubens	7604	NC_047079.1	18	8719489	8723212	plus	XM_033786630.1	XP_033642521.1
117302230	LOC117302230	rho guanine nucleotide exchange factor 10-like	Asterias rubens	7604	NC_047079.1	18	8802743	8866921	minus	XM_033786068.1,XM_033786069.1,XM_033786070.1,XM_033786071.1,XM_033786073.1	XP_033641959.1,XP_033641960.1,XP_033641961.1,XP_033641962.1,XP_033641964.1
117302232	LOC117302232	F-actin-capping protein subunit beta-like	Asterias rubens	7604	NC_047079.1	18	8868053	8874336	plus	XM_033786075.1	XP_033641966.1
117302231	LOC117302231	DNA ligase 3-like	Asterias rubens	7604	NC_047079.1	18	8874617	8904509	minus	XM_033786074.1	XP_033641965.1
117302407	LOC117302407	Somatostatin 2	Asterias rubens	7604	NC_047079.1	18	8907785	8939261	minus	XM_033786343.1	XP_033642234.1
117302407	LOC117302407	uncharacterized LOC117302407 (SS2)	Asterias rubens	7604	NC_047079.1	18	8907785	8939261	minus	XM_033786343.1	XP_033642234.1
117302224	LOC117302224	endothelin-converting enzyme 2-like	Asterias rubens	7604	NC_047079.1	18	8974939	9022216	plus	XM_033786055.1,XM_033786056.1	XP_033641946.1,XP_033641947.1
117302648	LOC117302648	leucine-rich repeat-containing protein 4C-like	Asterias rubens	7604	NC_047079.1	18	9027165	9059942	plus	XM_033786632.1	XP_033642523.1
117302323	LOC117302323	procollagen-lysine,2-oxoglutarate 5-dioxygenase 1-like	Asterias rubens	7604	NC_047079.1	18	9070920	9096482	minus	XM_033786220.1	XP_033642111.1
117302751	LOC117302751	guanine nucleotide-binding protein subunit beta-1	Asterias rubens	7604	NC_047079.1	18	9098341	9127266	minus	XM_033786771.1	XP_033642662.1
117302451	LOC117302451	caspase-3-like	Asterias rubens	7604	NC_047079.1	18	9131373	9138816	plus	XM_033786405.1	XP_033642296.1
117302387	LOC117302387	ubiquitin carboxyl-terminal hydrolase 5-like	Asterias rubens	7604	NC_047079.1	18	9211344	9224188	plus	XM_033786317.1	XP_033642208.1
117302147	LOC117302147	probable cation-transporting ATPase 13A3	Asterias rubens	7604	NC_047079.1	18	9313508	9337628	minus	XM_033785950.1,XM_033785951.1	XP_033641841.1,XP_033641842.1
117302498	LOC117302498	octopamine receptor 1-like	Asterias rubens	7604	NC_047079.1	18	9467266	9469688	plus	XM_033786458.1	XP_033642349.1
117302292	LOC117302292	arginine-glutamic acid dipeptide repeats protein-like	Asterias rubens	7604	NC_047079.1	18	9571012	9589047	minus	XM_033786167.1	XP_033642058.1
117302398	LOC117302398	E3 ubiquitin-protein ligase MIB2-like	Asterias rubens	7604	NC_047079.1	18	9684275	9702431	minus	XM_033786330.1,XM_033786331.1,XM_033786332.1	XP_033642221.1,XP_033642222.1,XP_033642223.1
117302105	LOC117302105	agrin-like	Asterias rubens	7604	NC_047079.1	18	9711937	9759898	minus	XM_033785901.1,XM_033785902.1,XM_033785903.1	XP_033641792.1,XP_033641793.1,XP_033641794.1
117302744	LOC117302744	inhibitor of growth protein 4-like	Asterias rubens	7604	NC_047079.1	18	9819511	9825538	plus	XM_033786759.1	XP_033642650.1
117302655	LOC117302655	neuralized-like protein 4	Asterias rubens	7604	NC_047079.1	18	9827215	9848017	plus	XM_033786637.1	XP_033642528.1
117302614	LOC117302614	coiled-coil domain-containing protein 150-like	Asterias rubens	7604	NC_047079.1	18	9941016	9996672	plus	XM_033786593.1,XM_033786594.1	XP_033642484.1,XP_033642485.1
117302203	LOC117302203	segment polarity protein dishevelled homolog DVL-3-like	Asterias rubens	7604	NC_047079.1	18	10050483	10104624	minus	XM_033786020.1,XM_033786021.1	XP_033641911.1,XP_033641912.1
117302318	LOC117302318	general transcription factor IIH subunit 2-like	Asterias rubens	7604	NC_047079.1	18	10104976	10114335	plus	XM_033786213.1,XM_033786214.1	XP_033642104.1,XP_033642105.1
117302294	LOC117302294	basement membrane-specific heparan sulfate proteoglycan core protein-like	Asterias rubens	7604	NC_047079.1	18	10163049	10285239	minus	XM_033786170.1,XM_033786171.1,XM_033786172.1,XM_033786173.1	XP_033642061.1,XP_033642062.1,XP_033642063.1,XP_033642064.1
117302276	LOC117302276	major facilitator superfamily domain-containing protein 8-like	Asterias rubens	7604	NC_047079.1	18	10298544	10309467	plus	XM_033786140.1,XM_033786141.1	XP_033642031.1,XP_033642032.1
117302764	LOC117302764	solute carrier family 25 member 35-like	Asterias rubens	7604	NC_047079.1	18	10353200	10356800	plus	XM_033786784.1,XM_033786785.1	XP_033642675.1,XP_033642676.1
117302234	LOC117302234	COP9 signalosome complex subunit 7b-like	Asterias rubens	7604	NC_047079.1	18	10374277	10380646	plus	XM_033786077.1,XM_033786078.1	XP_033641968.1,XP_033641969.1
117302123	LOC117302123	mitochondrial division protein 1-like	Asterias rubens	7604	NC_047079.1	18	10381872	10387583	minus	XM_033785923.1	XP_033641814.1
117302496	LOC117302496	neuronal acetylcholine receptor subunit alpha-10-like	Asterias rubens	7604	NC_047079.1	18	10393761	10416571	minus	XM_033786456.1	XP_033642347.1
117302367	LOC117302367	uncharacterized LOC117302367	Asterias rubens	7604	NC_047079.1	18	10576347	10584010	plus	XM_033786290.1	XP_033642181.1
117302305	LOC117302305	myeloid leukemia factor 2-like	Asterias rubens	7604	NC_047079.1	18	10604504	10610312	plus	XM_033786195.1	XP_033642086.1
117302306	LOC117302306	uncharacterized LOC117302306	Asterias rubens	7604	NC_047079.1	18	10610655	10616196	minus	XM_033786196.1,XM_033786197.1,XM_033786198.1	XP_033642087.1,XP_033642088.1,XP_033642089.1
117302227	LOC117302227	5'-3' exoribonuclease 1-like	Asterias rubens	7604	NC_047079.1	18	10617665	10657804	plus	XM_033786062.1	XP_033641953.1
117302328	LOC117302328	mitochondrial 2-oxoglutarate/malate carrier protein-like	Asterias rubens	7604	NC_047079.1	18	10696281	10705333	minus	XM_033786224.1	XP_033642115.1
117302349	LOC117302349	F-box only protein 42-like	Asterias rubens	7604	NC_047079.1	18	10802240	10807619	minus	XM_033786265.1	XP_033642156.1
117302774	LOC117302774	ciliogenesis and planar polarity effector 2-like	Asterias rubens	7604	NC_047079.1	18	10808281	10811553	plus	XM_033786808.1	XP_033642699.1
117302775	LOC117302775	D-2-hydroxyglutarate dehydrogenase, mitochondrial-like	Asterias rubens	7604	NC_047079.1	18	10811806	10818390	plus	XM_033786809.1,XM_033786810.1	XP_033642700.1,XP_033642701.1
117302777	LOC117302777	neuroblastoma suppressor of tumorigenicity 1-like	Asterias rubens	7604	NC_047079.1	18	10818493	10832826	minus	XM_033786811.1,XM_033786812.1,XM_033786813.1	XP_033642702.1,XP_033642703.1,XP_033642704.1
117302663	LOC117302663	serine/threonine-protein kinase mTOR-like	Asterias rubens	7604	NC_047079.1	18	11001220	11039568	minus	XM_033786646.1	XP_033642537.1
117302098	LOC117302098	ubiA prenyltransferase domain-containing protein 1-like	Asterias rubens	7604	NC_047079.1	18	11039868	11042007	plus	XM_033785892.1,XM_033785893.1	XP_033641783.1,XP_033641784.1
117302233	LOC117302233	phosphatidylinositol 4,5-bisphosphate 3-kinase catalytic subunit beta isoform-like	Asterias rubens	7604	NC_047079.1	18	11075517	11099119	minus	XM_033786076.1	XP_033641967.1
117302772	LOC117302772	serine--pyruvate aminotransferase-like	Asterias rubens	7604	NC_047079.1	18	11099829	11131708	plus	XM_033786797.1,XM_033786798.1	XP_033642688.1,XP_033642689.1
117302666	LOC117302666	alpha-N-acetylneuraminide alpha-2,8-sialyltransferase-like	Asterias rubens	7604	NC_047079.1	18	11129565	11134001	minus	XM_033786648.1	XP_033642539.1
117302667	LOC117302667	high affinity cGMP-specific 3',5'-cyclic phosphodiesterase 9A-like	Asterias rubens	7604	NC_047079.1	18	11189839	11268119	plus	XM_033786649.1	XP_033642540.1
117302158	LOC117302158	uncharacterized LOC117302158	Asterias rubens	7604	NC_047079.1	18	11272598	11283496	plus	XM_033785965.1,XM_033785966.1	XP_033641856.1,XP_033641857.1
117302381	LOC117302381	chloride transport protein 6-like	Asterias rubens	7604	NC_047079.1	18	11311414	11329231	minus	XM_033786309.1	XP_033642200.1
117302181	LOC117302181	nucleolin-like	Asterias rubens	7604	NC_047079.1	18	11370250	11383278	minus	XM_033785995.1,XM_033785996.1,XM_033785997.1	XP_033641886.1,XP_033641887.1,XP_033641888.1
117302386	LOC117302386	zinc finger MYND domain-containing protein 12-like	Asterias rubens	7604	NC_047079.1	18	11383740	11389291	plus	XM_033786316.1	XP_033642207.1
117302419	LOC117302419	succinate dehydrogenase [ubiquinone] iron-sulfur subunit, mitochondrial-like	Asterias rubens	7604	NC_047079.1	18	11395922	11403109	plus	XM_033786359.1	XP_033642250.1
117302129	LOC117302129	vacuolar protein sorting-associated protein 13D-like	Asterias rubens	7604	NC_047079.1	18	11404038	11469711	minus	XM_033785930.1,XM_033785931.1,XM_033785932.1	XP_033641821.1,XP_033641822.1,XP_033641823.1
117302311	LOC117302311	uncharacterized LOC117302311	Asterias rubens	7604	NC_047079.1	18	11540456	11551203	plus	XM_033786204.1	XP_033642095.1
117302312	LOC117302312	protein phosphatase 1 regulatory subunit 7-like	Asterias rubens	7604	NC_047079.1	18	11551229	11556950	minus	XM_033786205.1	XP_033642096.1
117302314	LOC117302314	ATPase family AAA domain-containing protein 3-A-like	Asterias rubens	7604	NC_047079.1	18	11557043	11568847	plus	XM_033786208.1	XP_033642099.1
117302315	LOC117302315	E3 ubiquitin-protein ligase RGLG4-like	Asterias rubens	7604	NC_047079.1	18	11569740	11573003	minus	XM_033786209.1,XM_033786210.1	XP_033642100.1,XP_033642101.1
117302370	LOC117302370	deoxynucleoside kinase-like	Asterias rubens	7604	NC_047079.1	18	11573762	11575552	plus	XM_033786293.1,XM_033786294.1,XM_033786295.1	XP_033642184.1,XP_033642185.1,XP_033642186.1
117302120	LOC117302120	ankyrin-1-like	Asterias rubens	7604	NC_047079.1	18	11577689	11593333	plus	XM_033785919.1	XP_033641810.1
117302351	LOC117302351	transcription initiation factor TFIID subunit 10-like	Asterias rubens	7604	NC_047079.1	18	11597225	11600842	minus	XM_033786267.1	XP_033642158.1
117302350	LOC117302350	28S ribosomal protein S22, mitochondrial-like	Asterias rubens	7604	NC_047079.1	18	11600906	11607409	plus	XM_033786266.1	XP_033642157.1
117302783	LOC117302783	elongator complex protein 5-like	Asterias rubens	7604	NC_047079.1	18	11608686	11615745	minus	XM_033786816.1	XP_033642707.1
117302694	LOC117302694	uncharacterized protein C1orf158 homolog	Asterias rubens	7604	NC_047079.1	18	11619558	11623888	plus	XM_033786691.1	XP_033642582.1
117302674	LOC117302674	nucleoside diphosphate-linked moiety X motif 8-like	Asterias rubens	7604	NC_047079.1	18	11623958	11627082	minus	XM_033786657.1	XP_033642548.1
117302486	LOC117302486	kelch-like protein 17	Asterias rubens	7604	NC_047079.1	18	11629139	11636847	minus	XM_033786443.1	XP_033642334.1
117302266	LOC117302266	exocyst complex component 8-like	Asterias rubens	7604	NC_047079.1	18	11641183	11655542	plus	XM_033786125.1,XM_033786126.1,XM_033786127.1	XP_033642016.1,XP_033642017.1,XP_033642018.1
117302452	LOC117302452	delta-1-pyrroline-5-carboxylate dehydrogenase, mitochondrial-like	Asterias rubens	7604	NC_047079.1	18	11661368	11675505	plus	XM_033786406.1	XP_033642297.1
117302521	LOC117302521	calmodulin-binding transcription activator 2-like	Asterias rubens	7604	NC_047079.1	18	11702858	11762361	minus	XM_033786490.1,XM_033786491.1,XM_033786492.1	XP_033642381.1,XP_033642382.1,XP_033642383.1
117302223	LOC117302223	lisH domain-containing protein ARMC9-like	Asterias rubens	7604	NC_047079.1	18	11830311	11859265	minus	XM_033786054.1	XP_033641945.1
117302222	LOC117302222	peptidyl-prolyl cis-trans isomerase H-like	Asterias rubens	7604	NC_047079.1	18	11859358	11865458	plus	XM_033786053.1	XP_033641944.1
117302733	LOC117302733	eukaryotic translation initiation factor 5A-2-like	Asterias rubens	7604	NC_047079.1	18	11874088	11883261	plus	XM_033786738.1,XM_033786739.1	XP_033642629.1,XP_033642630.1
117302144	LOC117302144	alpha-2A adrenergic receptor-like	Asterias rubens	7604	NC_047079.1	18	11900410	11921267	minus	XM_033785945.1	XP_033641836.1
117302372	LOC117302372	riboflavin-binding protein-like	Asterias rubens	7604	NC_047079.1	18	11929374	11932319	minus	XM_033786296.1	XP_033642187.1
117302375	LOC117302375	dol-P-Man:Man(5)GlcNAc(2)-PP-Dol alpha-1,3-mannosyltransferase-like	Asterias rubens	7604	NC_047079.1	18	11932557	11946753	plus	XM_033786301.1	XP_033642192.1
117302298	LOC117302298	von Willebrand factor A domain-containing protein 5B1-like	Asterias rubens	7604	NC_047079.1	18	11963600	11995207	minus	XM_033786176.1,XM_033786178.1,XM_033786179.1	XP_033642067.1,XP_033642069.1,XP_033642070.1
117302533	LOC117302533	pleckstrin homology domain-containing family M member 2-like	Asterias rubens	7604	NC_047079.1	18	12054641	12073071	minus	XM_033786510.1	XP_033642401.1
117302235	LOC117302235	PR domain zinc finger protein 2-like	Asterias rubens	7604	NC_047079.1	18	12077886	12098275	plus	XM_033786079.1,XM_033786080.1	XP_033641970.1,XP_033641971.1
117302740	LOC117302740	tumor protein p63-regulated gene 1-like protein	Asterias rubens	7604	NC_047079.1	18	12152828	12163744	plus	XM_033786750.1,XM_033786751.1	XP_033642641.1,XP_033642642.1
117302402	LOC117302402	peroxisome biogenesis factor 2-like	Asterias rubens	7604	NC_047079.1	18	12244518	12250114	minus	XM_033786337.1	XP_033642228.1
117302287	LOC117302287	rootletin-like	Asterias rubens	7604	NC_047079.1	18	12255579	12301464	plus	XM_033786161.1,XM_033786162.1,XM_033786163.1,XM_033786164.1	XP_033642052.1,XP_033642053.1,XP_033642054.1,XP_033642055.1
117302289	LOC117302289	cationic amino acid transporter 4-like	Asterias rubens	7604	NC_047079.1	18	12306349	12311361	plus	XM_033786165.1	XP_033642056.1
117302711	LOC117302711	D-glucuronyl C5-epimerase B-like	Asterias rubens	7604	NC_047079.1	18	12378801	12394244	minus	XM_033786710.1,XM_033786712.1	XP_033642601.1,XP_033642603.1
117302307	LOC117302307	translocation protein SEC62-like	Asterias rubens	7604	NC_047079.1	18	12397256	12411998	minus	XM_033786199.1	XP_033642090.1
117302360	LOC117302360	7SK snRNA methylphosphate capping enzyme-like	Asterias rubens	7604	NC_047079.1	18	12487965	12496737	plus	XM_033786281.1,XM_033786282.1	XP_033642172.1,XP_033642173.1
117302718	LOC117302718	dnaJ homolog subfamily C member 16-like	Asterias rubens	7604	NC_047079.1	18	12506291	12527427	minus	XM_033786719.1	XP_033642610.1
117302355	LOC117302355	beta-1,3-galactosyltransferase 6-like	Asterias rubens	7604	NC_047079.1	18	12548282	12551790	plus	XM_033786270.1	XP_033642161.1
117302103	LOC117302103	45 kDa calcium-binding protein-like	Asterias rubens	7604	NC_047079.1	18	12559449	12571816	minus	XM_033785898.1	XP_033641789.1
117302390	LOC117302390	MORN repeat-containing protein 1-like	Asterias rubens	7604	NC_047079.1	18	12575494	12602510	minus	XM_033786320.1,XM_033786322.1	XP_033642211.1,XP_033642213.1
117302695	LOC117302695	exosome component 10-like	Asterias rubens	7604	NC_047079.1	18	12664990	12688506	plus	XM_033786692.1	XP_033642583.1
117302310	LOC117302310	leucine-rich repeat-containing protein 47-like	Asterias rubens	7604	NC_047079.1	18	12722912	12730242	minus	XM_033786203.1	XP_033642094.1
117302483	LOC117302483	signal peptidase complex subunit 1-like	Asterias rubens	7604	NC_047079.1	18	12775443	12781650	plus	XM_033786438.1	XP_033642329.1
118430556	LOC118430556	delta-1-pyrroline-5-carboxylate dehydrogenase, mitochondrial-like	Branchiostoma floridae	7739	NC_049992.1	14	151744	186296	minus	XM_035841492.1,XM_035841493.1	XP_035697385.1,XP_035697386.1
118430479	LOC118430479	pre-mRNA-splicing factor SPF27-like	Branchiostoma floridae	7739	NC_049992.1	14	343732	348952	plus	XM_035841383.1	XP_035697276.1
118430790	LOC118430790	protein brambleberry-like	Branchiostoma floridae	7739	NC_049992.1	14	362701	382032	plus	XM_035841812.1	XP_035697705.1
118430794	LOC118430794	1-phosphatidylinositol 4,5-bisphosphate phosphodiesterase eta-1-like	Branchiostoma floridae	7739	NC_049992.1	14	396451	414042	minus	XM_035841816.1	XP_035697709.1
118429858	LOC118429858	ski oncogene-like	Branchiostoma floridae	7739	NC_049992.1	14	511111	568552	minus	XM_035840484.1	XP_035696377.1
118430289	LOC118430289	protein kinase C iota type-like	Branchiostoma floridae	7739	NC_049992.1	14	621063	662893	minus	XM_035841020.1	XP_035696913.1
118430429	LOC118430429	F-actin-capping protein subunit beta	Branchiostoma floridae	7739	NC_049992.1	14	734709	745639	plus	XM_035841291.1,XM_035841292.1	XP_035697184.1,XP_035697185.1
118430798	LOC118430798	alpha-N-acetylneuraminide alpha-2,8-sialyltransferase-like	Branchiostoma floridae	7739	NC_049992.1	14	797463	800507	plus	XM_035841821.1	XP_035697714.1
118430514	LOC118430514	TELO2-interacting protein 1 homolog	Branchiostoma floridae	7739	NC_049992.1	14	921354	954398	plus	XM_035841427.1	XP_035697320.1
118430825	LOC118430825	protein ELYS-like	Branchiostoma floridae	7739	NC_049992.1	14	1265420	1294154	minus	XM_035841856.1	XP_035697749.1
118430842	LOC118430842	cilia- and flagella-associated protein 74-like	Branchiostoma floridae	7739	NC_049992.1	14	1426963	1462787	minus	XM_035841875.1	XP_035697768.1
118430839	LOC118430839	adipolin-like	Branchiostoma floridae	7739	NC_049992.1	14	1615756	1631626	plus	XM_035841872.1	XP_035697765.1
118431165	LOC118431165	uncharacterized LOC118431165	Branchiostoma floridae	7739	NC_049992.1	14	1709086	1714653	minus	XM_035842283.1	XP_035698176.1
118429968	LOC118429968	D-glucuronyl C5-epimerase-like	Branchiostoma floridae	7739	NC_049992.1	14	1751769	1835701	plus	XM_035840615.1	XP_035696508.1
118430855	LOC118430855	chromodomain-helicase-DNA-binding protein 4-like	Branchiostoma floridae	7739	NC_049992.1	14	1894196	1932805	minus	XM_035841888.1	XP_035697781.1
118431003	LOC118431003	translocon-associated protein subunit gamma-like	Branchiostoma floridae	7739	NC_049992.1	14	1934335	1938282	minus	XM_035842052.1	XP_035697945.1
118430020	LOC118430020	lipoma-preferred partner homolog	Branchiostoma floridae	7739	NC_049992.1	14	2056938	2084113	minus	XM_035840712.1,XM_035840713.1,XM_035840714.1,XM_035840715.1,XM_035840716.1,XM_035840717.1,XM_035840718.1,XM_035840719.1,XM_035840720.1,XM_035840721.1	XP_035696605.1,XP_035696606.1,XP_035696607.1,XP_035696608.1,XP_035696609.1,XP_035696610.1,XP_035696611.1,XP_035696612.1,XP_035696613.1,XP_035696614.1
118430019	LOC118430019	coatomer subunit beta'-like	Branchiostoma floridae	7739	NC_049992.1	14	2094308	2110293	minus	XM_035840711.1	XP_035696604.1
118430022	LOC118430022	transmembrane protein 107-like	Branchiostoma floridae	7739	NC_049992.1	14	2110306	2112645	plus	XM_035840722.1	XP_035696615.1
118430862	LOC118430862	astacin-like metalloendopeptidase	Branchiostoma floridae	7739	NC_049992.1	14	2114105	2119978	minus	XM_035841896.1	XP_035697789.1
118430421	LOC118430421	RNA polymerase II subunit A C-terminal domain phosphatase SSU72-like	Branchiostoma floridae	7739	NC_049992.1	14	2145384	2158684	minus	XM_035841282.1	XP_035697175.1
118430865	LOC118430865	pre-mRNA 3' end processing protein WDR33-like	Branchiostoma floridae	7739	NC_049992.1	14	2158865	2196345	plus	XM_035841900.1	XP_035697793.1
118430808	LOC118430808	transient receptor potential cation channel subfamily M member-like 2	Branchiostoma floridae	7739	NC_049992.1	14	2304073	2326874	plus	XM_035841832.1	XP_035697725.1
118430867	LOC118430867	uncharacterized LOC118430867	Branchiostoma floridae	7739	NC_049992.1	14	2325351	2328054	minus	XM_035841903.1	XP_035697796.1
118430771	LOC118430771	dol-P-Man:Man(5)GlcNAc(2)-PP-Dol alpha-1,3-mannosyltransferase-like	Branchiostoma floridae	7739	NC_049992.1	14	2333814	2342838	plus	XM_035841793.1	XP_035697686.1
118430868	LOC118430868	von Willebrand factor A domain-containing protein 5B1-like	Branchiostoma floridae	7739	NC_049992.1	14	2345630	2357330	minus	XM_035841904.1	XP_035697797.1
118430872	LOC118430872	ATP-dependent RNA helicase DDX19B-like	Branchiostoma floridae	7739	NC_049992.1	14	2483691	2494729	minus	XM_035841907.1	XP_035697800.1
118430521	LOC118430521	pleckstrin homology domain-containing family M member 2-like	Branchiostoma floridae	7739	NC_049992.1	14	2506233	2519944	plus	XM_035841432.1,XM_035841433.1	XP_035697325.1,XP_035697326.1
118430874	LOC118430874	elongator complex protein 5-like	Branchiostoma floridae	7739	NC_049992.1	14	2532654	2537865	plus	XM_035841909.1	XP_035697802.1
118430699	LOC118430699	28S ribosomal protein S22, mitochondrial-like	Branchiostoma floridae	7739	NC_049992.1	14	2537701	2543173	minus	XM_035841691.1,XM_035841692.1	XP_035697584.1,XP_035697585.1
118430595	LOC118430595	uncharacterized protein C1orf158 homolog	Branchiostoma floridae	7739	NC_049992.1	14	2867117	2878670	plus	XM_035841563.1,XM_035841564.1	XP_035697456.1,XP_035697457.1
118430596	LOC118430596	nucleoside diphosphate-linked moiety X motif 8-like	Branchiostoma floridae	7739	NC_049992.1	14	2878996	2881975	minus	XM_035841565.1,XM_035841566.1	XP_035697458.1,XP_035697459.1
118430666	LOC118430666	gamma-aminobutyric acid receptor-associated protein	Branchiostoma floridae	7739	NC_049992.1	14	3076458	3081839	plus	XM_035841653.1	XP_035697546.1
118430890	LOC118430890	early endosome antigen 1-like	Branchiostoma floridae	7739	NC_049992.1	14	3085423	3131638	minus	XM_035841923.1	XP_035697816.1
118430893	LOC118430893	protein polyglycylase TTLL10-like	Branchiostoma floridae	7739	NC_049992.1	14	3163481	3172261	minus	XM_035841926.1	XP_035697819.1
118430894	LOC118430894	arf-GAP with coiled-coil, ANK repeat and PH domain-containing protein 2-like	Branchiostoma floridae	7739	NC_049992.1	14	3188182	3206391	plus	XM_035841927.1	XP_035697820.1
118430652	LOC118430652	solute carrier family 12 member 9-like	Branchiostoma floridae	7739	NC_049992.1	14	3310649	3331842	plus	XM_035841635.1	XP_035697528.1
118430530	LOC118430530	cell division control protein 42 homolog	Branchiostoma floridae	7739	NC_049992.1	14	3374855	3382631	minus	XM_035841453.1	XP_035697346.1
118431059	LOC118431059	protein-S-isoprenylcysteine O-methyltransferase-like	Branchiostoma floridae	7739	NC_049992.1	14	3382705	3386862	plus	XM_035842138.1,XM_035842139.1	XP_035698031.1,XP_035698032.1
118430459	LOC118430459	forkhead box protein J3-like	Branchiostoma floridae	7739	NC_049992.1	14	3396612	3408301	minus	XM_035841333.1	XP_035697226.1
118431072	LOC118431072	proteasome subunit beta type-6-like	Branchiostoma floridae	7739	NC_049992.1	14	3408871	3412533	plus	XM_035842156.1	XP_035698049.1
118430914	LOC118430914	transcription factor 19-like	Branchiostoma floridae	7739	NC_049992.1	14	3630012	3634814	minus	XM_035841944.1	XP_035697837.1
118430976	LOC118430976	transmembrane protein 222-like	Branchiostoma floridae	7739	NC_049992.1	14	3636696	3640645	plus	XM_035842010.1	XP_035697903.1
118430916	LOC118430916	actin-binding protein IPP-like	Branchiostoma floridae	7739	NC_049992.1	14	3647044	3653765	minus	XM_035841946.1	XP_035697839.1
118430917	LOC118430917	lysophospholipid acyltransferase 5-like	Branchiostoma floridae	7739	NC_049992.1	14	3665351	3687623	minus	XM_035841947.1	XP_035697840.1
118430925	LOC118430925	F-box/WD repeat-containing protein 7-like	Branchiostoma floridae	7739	NC_049992.1	14	3738159	3743049	minus	XM_035841954.1	XP_035697847.1
118429890	LOC118429890	protein associated with UVRAG as autophagy enhancer-like	Branchiostoma floridae	7739	NC_049992.1	14	3746598	3770490	plus	XM_035840515.1,XM_035840516.1	XP_035696408.1,XP_035696409.1
118430932	LOC118430932	calmodulin-binding transcription activator 1-like	Branchiostoma floridae	7739	NC_049992.1	14	3992516	4014970	plus	XM_035841960.1	XP_035697853.1
118430933	LOC118430933	dnaJ homolog subfamily C member 16-like	Branchiostoma floridae	7739	NC_049992.1	14	4023373	4042104	plus	XM_035841961.1	XP_035697854.1
118430279	LOC118430279	tetratricopeptide repeat protein 36-like	Branchiostoma floridae	7739	NC_049992.1	14	4640251	4644179	plus	XM_035841013.1	XP_035696906.1
118430277	LOC118430277	uncharacterized LOC118430277	Branchiostoma floridae	7739	NC_049992.1	14	4649690	4666867	minus	XM_035841011.1	XP_035696904.1
118430274	LOC118430274	peroxisomal membrane protein PEX14-like	Branchiostoma floridae	7739	NC_049992.1	14	4666923	4675215	plus	XM_035841004.1,XM_035841005.1,XM_035841006.1,XM_035841008.1	XP_035696897.1,XP_035696898.1,XP_035696899.1,XP_035696901.1
118430269	LOC118430269	zinc finger protein castor homolog 1-like	Branchiostoma floridae	7739	NC_049992.1	14	4685285	4728761	minus	XM_035840996.1,XM_035840997.1	XP_035696889.1,XP_035696890.1
118430947	LOC118430947	leucine-rich repeat-containing protein 23-like	Branchiostoma floridae	7739	NC_049992.1	14	4727201	4735049	plus	XM_035841975.1	XP_035697868.1
118430275	LOC118430275	putative tRNA (cytidine(32)/guanosine(34)-2'-O)-methyltransferase	Branchiostoma floridae	7739	NC_049992.1	14	4736837	4742719	plus	XM_035841009.1	XP_035696902.1
118430957	LOC118430957	sigma non-opioid intracellular receptor 1-like	Branchiostoma floridae	7739	NC_049992.1	14	5117295	5124360	minus	XM_035841987.1	XP_035697880.1
118430850	LOC118430850	fumarate hydratase class I, aerobic-like	Branchiostoma floridae	7739	NC_049992.1	14	5124539	5135126	plus	XM_035841883.1,XM_035841884.1	XP_035697776.1,XP_035697777.1
118431189	LOC118431189	activated Cdc42 kinase-like	Branchiostoma floridae	7739	NC_049992.1	14	5163775	5256410	plus	XM_035842306.1,XM_035842307.1,XM_035842308.1,XM_035842309.1,XM_035842310.1,XM_035842311.1,XM_035842312.1,XM_035842313.1,XM_035842314.1,XM_035842315.1,XM_035842316.1,XM_035842317.1,XM_035842318.1,XM_035842320.1,XM_035842321.1	XP_035698199.1,XP_035698200.1,XP_035698201.1,XP_035698202.1,XP_035698203.1,XP_035698204.1,XP_035698205.1,XP_035698206.1,XP_035698207.1,XP_035698208.1,XP_035698209.1,XP_035698210.1,XP_035698211.1,XP_035698213.1,XP_035698214.1
118430033	LOC118430033	leucine-rich repeat-containing protein 15-like	Branchiostoma floridae	7739	NC_049992.1	14	5334236	5337473	plus	XM_035840737.1	XP_035696630.1
118430558	LOC118430558	ephexin-1-like	Branchiostoma floridae	7739	NC_049992.1	14	5417000	5427165	plus	XM_035841495.1,XM_035841496.1	XP_035697388.1,XP_035697389.1
118430654	LOC118430654	ATPase family AAA domain-containing protein 3-like	Branchiostoma floridae	7739	NC_049992.1	14	5518415	5534873	minus	XM_035841638.1,XM_035841639.1,XM_035841640.1	XP_035697531.1,XP_035697532.1,XP_035697533.1
118430714	LOC118430714	leucine-rich repeat-containing protein 49-like	Branchiostoma floridae	7739	NC_049992.1	14	5545308	5558575	plus	XM_035841718.1	XP_035697611.1
118430041	LOC118430041	D(1) dopamine receptor-like	Branchiostoma floridae	7739	NC_049992.1	14	5574984	5581539	plus	XM_035840746.1	XP_035696639.1
118430045	LOC118430045	nephrocystin-4-like	Branchiostoma floridae	7739	NC_049992.1	14	5904630	5938375	plus	XM_035840751.1	XP_035696644.1
118430424	LOC118430424	zinc finger MYND domain-containing protein 12-like	Branchiostoma floridae	7739	NC_049992.1	14	5938541	5945410	minus	XM_035841283.1,XM_035841284.1	XP_035697176.1,XP_035697177.1
118430974	LOC118430974	uncharacterized LOC118430974 (SST)	Branchiostoma floridae	7739	NC_049992.1	14	6034599	6049961	plus	XM_035842007.1,XM_035842008.1,XM_035842009.1	XP_035697900.1,XP_035697901.1,XP_035697902.1
118430974	LOC118430974	Somatostatin-like	Branchiostoma floridae	7739	NC_049992.1	14	6034599	6049961	plus	XM_035842007.1,XM_035842008.1,XM_035842009.1	XP_035697900.1,XP_035697901.1,XP_035697902.1
118430506	LOC118430506	DNA ligase 3-like	Branchiostoma floridae	7739	NC_049992.1	14	6103501	6116133	plus	XM_035841411.1,XM_035841412.1,XM_035841414.1,XM_035841415.1,XM_035841416.1	XP_035697304.1,XP_035697305.1,XP_035697307.1,XP_035697308.1,XP_035697309.1
118430623	LOC118430623	splicing factor 3B subunit 4-like	Branchiostoma floridae	7739	NC_049992.1	14	6124326	6138043	plus	XM_035841601.1	XP_035697494.1
118430635	LOC118430635	dolichyl-diphosphooligosaccharide--protein glycosyltransferase 48 kDa subunit-like	Branchiostoma floridae	7739	NC_049992.1	14	6146488	6155124	minus	XM_035841618.1	XP_035697511.1
118430620	LOC118430620	uncharacterized LOC118430620	Branchiostoma floridae	7739	NC_049992.1	14	6155501	6159790	plus	XM_035841599.1	XP_035697492.1
118430532	LOC118430532	protein SCO1 homolog, mitochondrial-like	Branchiostoma floridae	7739	NC_049992.1	14	6169146	6177871	plus	XM_035841457.1	XP_035697350.1
118430597	LOC118430597	zinc finger CW-type PWWP domain protein 1-like	Branchiostoma floridae	7739	NC_049992.1	14	6186639	6212280	minus	XM_035841567.1,XM_035841568.1,XM_035841569.1,XM_035841570.1	XP_035697460.1,XP_035697461.1,XP_035697462.1,XP_035697463.1
118430426	LOC118430426	probable RNA methyltransferase Y17G7B.18	Branchiostoma floridae	7739	NC_049992.1	14	6212529	6223167	plus	XM_035841286.1	XP_035697179.1
118430293	LOC118430293	adaptin ear-binding coat-associated protein 1-like	Branchiostoma floridae	7739	NC_049992.1	14	6224504	6236360	plus	XM_035841023.1,XM_035841024.1	XP_035696916.1,XP_035696917.1
118430292	LOC118430292	methylenetetrahydrofolate reductase-like	Branchiostoma floridae	7739	NC_049992.1	14	6241001	6255413	minus	XM_035841021.1,XM_035841022.1	XP_035696914.1,XP_035696915.1
118430553	LOC118430553	tumor protein p63-regulated gene 1-like protein	Branchiostoma floridae	7739	NC_049992.1	14	6324826	6336270	plus	XM_035841488.1,XM_035841489.1	XP_035697381.1,XP_035697382.1
118430977	LOC118430977	integrin-linked kinase-associated serine/threonine phosphatase 2C-like	Branchiostoma floridae	7739	NC_049992.1	14	6413911	6423274	minus	XM_035842011.1	XP_035697904.1
118430571	LOC118430571	solute carrier family 35 member E2A-like	Branchiostoma floridae	7739	NC_049992.1	14	7020542	7027746	minus	XM_035841520.1,XM_035841521.1	XP_035697413.1,XP_035697414.1
118430747	LOC118430747	ephrin type-B receptor 3-like	Branchiostoma floridae	7739	NC_049992.1	14	7199950	7299516	minus	XM_035841762.1,XM_035841763.1	XP_035697655.1,XP_035697656.1
118430066	LOC118430066	uncharacterized LOC118430066	Branchiostoma floridae	7739	NC_049992.1	14	7417939	7422785	minus	XM_035840774.1	XP_035696667.1
118430564	LOC118430564	lysosomal amino acid transporter 1 homolog	Branchiostoma floridae	7739	NC_049992.1	14	7430261	7438638	minus	XM_035841512.1	XP_035697405.1
118430067	LOC118430067	eukaryotic translation initiation factor 4 gamma 1-like	Branchiostoma floridae	7739	NC_049992.1	14	7438734	7494577	plus	XM_035840775.1	XP_035696668.1
118430411	LOC118430411	activated CDC42 kinase 1-like	Branchiostoma floridae	7739	NC_049992.1	14	7495429	7547278	minus	XM_035841264.1	XP_035697157.1
118430448	LOC118430448	transcription initiation factor TFIID subunit 10-like	Branchiostoma floridae	7739	NC_049992.1	14	7622976	7628925	plus	XM_035841323.1	XP_035697216.1
118430447	LOC118430447	espin-like	Branchiostoma floridae	7739	NC_049992.1	14	7628853	7645302	minus	XM_035841320.1,XM_035841321.1,XR_004832855.1	XP_035697213.1,XP_035697214.1
118430073	LOC118430073	nucleolin-like	Branchiostoma floridae	7739	NC_049992.1	14	7657265	7683197	minus	XM_035840782.1	XP_035696675.1
118429877	LOC118429877	zinc finger protein rotund-like	Branchiostoma floridae	7739	NC_049992.1	14	7683466	7695802	plus	XM_035840503.1,XM_035840504.1,XM_035840505.1	XP_035696396.1,XP_035696397.1,XP_035696398.1
118429878	LOC118429878	dnaJ homolog subfamily C member 11-like	Branchiostoma floridae	7739	NC_049992.1	14	7696585	7708963	minus	XM_035840506.1	XP_035696399.1
118430076	LOC118430076	multiple epidermal growth factor-like domains protein 6	Branchiostoma floridae	7739	NC_049992.1	14	7819759	7938845	minus	XM_035840784.1	XP_035696677.1
118430079	LOC118430079	vacuolar protein sorting-associated protein 13D-like	Branchiostoma floridae	7739	NC_049992.1	14	8126262	8191234	plus	XM_035840788.1	XP_035696681.1
118430286	LOC118430286	prothymosin alpha-like	Branchiostoma floridae	7739	NC_049992.1	14	8195126	8207245	plus	XM_035841016.1,XM_035841017.1	XP_035696909.1,XP_035696910.1
118430591	LOC118430591	probable cationic amino acid transporter	Branchiostoma floridae	7739	NC_049992.1	14	8227942	8260902	minus	XM_035841558.1	XP_035697451.1
118430603	LOC118430603	protein Wnt-4-like	Branchiostoma floridae	7739	NC_049992.1	14	8286852	8309745	minus	XM_035841578.1	XP_035697471.1
118430583	LOC118430583	uncharacterized LOC118430583	Branchiostoma floridae	7739	NC_049992.1	14	8377291	8385300	minus	XM_035841550.1	XP_035697443.1
118430751	LOC118430751	high affinity cationic amino acid transporter 1-like	Branchiostoma floridae	7739	NC_049992.1	14	8409464	8442168	plus	XM_035841769.1	XP_035697662.1
118430750	LOC118430750	condensin complex subunit 1-like	Branchiostoma floridae	7739	NC_049992.1	14	8442503	8474428	minus	XM_035841766.1,XM_035841767.1,XM_035841768.1	XP_035697659.1,XP_035697660.1,XP_035697661.1
118430985	LOC118430985	WD repeat-containing protein WRAP73-like	Branchiostoma floridae	7739	NC_049992.1	14	8531900	8538963	minus	XM_035842018.1,XM_035842019.1,XM_035842020.1	XP_035697911.1,XP_035697912.1,XP_035697913.1
118431020	LOC118431020	E3 ubiquitin-protein ligase TRAIP-like	Branchiostoma floridae	7739	NC_049992.1	14	8564326	8571518	plus	XM_035842091.1	XP_035697984.1
118430685	LOC118430685	leucine-rich repeat-containing protein 47-like	Branchiostoma floridae	7739	NC_049992.1	14	8592556	8601061	plus	XM_035841673.1	XP_035697566.1
118430298	LOC118430298	lisH domain-containing protein ARMC9-like	Branchiostoma floridae	7739	NC_049992.1	14	8620510	8643224	minus	XM_035841040.1,XM_035841041.1,XM_035841042.1,XM_035841043.1	XP_035696933.1,XP_035696934.1,XP_035696935.1,XP_035696936.1
118431138	LOC118431138	peptidyl-prolyl cis-trans isomerase H-like	Branchiostoma floridae	7739	NC_049992.1	14	8643498	8648232	plus	XM_035842256.1	XP_035698149.1
118430031	LOC118430031	eukaryotic translation initiation factor 5A-1-like	Branchiostoma floridae	7739	NC_049992.1	14	8682300	8694872	plus	XM_035840732.1,XM_035840733.1,XM_035840734.1	XP_035696625.1,XP_035696626.1,XP_035696627.1
118430579	LOC118430579	msx2-interacting protein-like	Branchiostoma floridae	7739	NC_049992.1	14	8766789	8813531	plus	XM_035841537.1,XM_035841538.1,XM_035841539.1,XM_035841540.1,XM_035841541.1,XM_035841542.1,XM_035841543.1,XM_035841544.1,XM_035841545.1,XM_035841546.1,XM_035841547.1	XP_035697430.1,XP_035697431.1,XP_035697432.1,XP_035697433.1,XP_035697434.1,XP_035697435.1,XP_035697436.1,XP_035697437.1,XP_035697438.1,XP_035697439.1,XP_035697440.1
118430412	LOC118430412	rap1 GTPase-activating protein 1-like	Branchiostoma floridae	7739	NC_049992.1	14	8820845	8945063	plus	XM_035841266.1,XM_035841267.1,XM_035841268.1,XM_035841269.1,XM_035841270.1	XP_035697159.1,XP_035697160.1,XP_035697161.1,XP_035697162.1,XP_035697163.1
118431006	LOC118431006	gastrula zinc finger protein XlCGF57.1-like	Branchiostoma floridae	7739	NC_049992.1	14	8954467	8958478	minus	XM_035842055.1	XP_035697948.1
118430085	LOC118430085	chloride channel protein 2-like	Branchiostoma floridae	7739	NC_049992.1	14	8961254	9003741	minus	XM_035840794.1	XP_035696687.1
118431130	LOC118431130	tumor protein 63-like	Branchiostoma floridae	7739	NC_049992.1	14	9007923	9037816	minus	XM_035842244.1,XM_035842245.1	XP_035698137.1,XP_035698138.1
118431132	LOC118431132	uncharacterized LOC118431132	Branchiostoma floridae	7739	NC_049992.1	14	9047742	9057574	plus	XM_035842247.1,XM_035842248.1	XP_035698140.1,XP_035698141.1
118431112	LOC118431112	transmembrane protein 26-like	Branchiostoma floridae	7739	NC_049992.1	14	9161237	9165696	minus	XM_035842226.1	XP_035698119.1
118431110	LOC118431110	serine--pyruvate aminotransferase, mitochondrial-like	Branchiostoma floridae	7739	NC_049992.1	14	9464749	9472375	plus	XM_035842223.1	XP_035698116.1
118431108	LOC118431108	protein RCC2-like	Branchiostoma floridae	7739	NC_049992.1	14	9472376	9489609	minus	XM_035842222.1	XP_035698115.1
118431093	LOC118431093	rho guanine nucleotide exchange factor 10-like	Branchiostoma floridae	7739	NC_049992.1	14	9492202	9538088	plus	XM_035842178.1,XM_035842179.1,XM_035842180.1,XM_035842182.1,XM_035842183.1,XM_035842184.1,XM_035842185.1,XM_035842186.1,XM_035842187.1,XM_035842188.1,XM_035842189.1,XM_035842190.1,XM_035842191.1,XM_035842192.1,XM_035842193.1,XM_035842194.1,XM_035842195.1,XM_035842196.1,XM_035842197.1,XM_035842198.1	XP_035698071.1,XP_035698072.1,XP_035698073.1,XP_035698075.1,XP_035698076.1,XP_035698077.1,XP_035698078.1,XP_035698079.1,XP_035698080.1,XP_035698081.1,XP_035698082.1,XP_035698083.1,XP_035698084.1,XP_035698085.1,XP_035698086.1,XP_035698087.1,XP_035698088.1,XP_035698089.1,XP_035698090.1,XP_035698091.1
118431113	LOC118431113	probable G-protein coupled receptor 101	Branchiostoma floridae	7739	NC_049992.1	14	9634916	9640518	plus	XM_035842227.1,XM_035842228.1,XM_035842229.1	XP_035698120.1,XP_035698121.1,XP_035698122.1
118431119	LOC118431119	neuroblastoma suppressor of tumorigenicity 1-like	Branchiostoma floridae	7739	NC_049992.1	14	9652449	9661240	plus	XM_035842236.1,XM_035842237.1	XP_035698129.1,XP_035698130.1
118431107	LOC118431107	DDB1- and CUL4-associated factor 17-like	Branchiostoma floridae	7739	NC_049992.1	14	9663011	9673317	minus	XM_035842220.1,XM_035842221.1	XP_035698113.1,XP_035698114.1
118430534	LOC118430534	transmembrane and coiled-coil domain-containing protein 4-like	Branchiostoma floridae	7739	NC_049992.1	14	9855165	9876193	minus	XM_035841464.1	XP_035697357.1
118430535	LOC118430535	OTU domain-containing protein 3-like	Branchiostoma floridae	7739	NC_049992.1	14	9876355	9891993	plus	XM_035841465.1,XM_035841466.1,XM_035841467.1	XP_035697358.1,XP_035697359.1,XP_035697360.1
118430538	LOC118430538	DNA-directed RNA polymerase II subunit RPB4	Branchiostoma floridae	7739	NC_049992.1	14	9892688	9895518	minus	XM_035841472.1	XP_035697365.1
118430437	LOC118430437	sperm-associated antigen 7 homolog	Branchiostoma floridae	7739	NC_049992.1	14	9895823	9900371	plus	XM_035841305.1	XP_035697198.1
118430829	LOC118430829	MORN repeat-containing protein 1-like	Branchiostoma floridae	7739	NC_049992.1	14	9935502	9945819	plus	XM_035841859.1,XM_035841860.1,XM_035841862.1	XP_035697752.1,XP_035697753.1,XP_035697755.1
118431191	LOC118431191	exocyst complex component 8-like	Branchiostoma floridae	7739	NC_049992.1	14	10028707	10043767	plus	XM_035842322.1,XM_035842323.1,XM_035842324.1	XP_035698215.1,XP_035698216.1,XP_035698217.1
118430515	LOC118430515	cation-dependent mannose-6-phosphate receptor-like	Branchiostoma floridae	7739	NC_049992.1	14	10048393	10055371	minus	XM_035841428.1	XP_035697321.1
118429997	LOC118429997	mediator of DNA damage checkpoint protein 1-like	Branchiostoma floridae	7739	NC_049992.1	14	10070035	10081943	plus	XM_035840674.1,XM_035840675.1	XP_035696567.1,XP_035696568.1
118429989	LOC118429989	kazrin-like	Branchiostoma floridae	7739	NC_049992.1	14	10083064	10147376	minus	XM_035840648.1	XP_035696541.1
118429998	LOC118429998	NAD kinase-like	Branchiostoma floridae	7739	NC_049992.1	14	10202742	10222416	minus	XM_035840676.1	XP_035696569.1
118430001	LOC118430001	protein LZIC-like	Branchiostoma floridae	7739	NC_049992.1	14	10222641	10230626	plus	XM_035840679.1,XM_035840680.1,XM_035840681.1	XP_035696572.1,XP_035696573.1,XP_035696574.1
118430017	LOC118430017	calsyntenin-1-like	Branchiostoma floridae	7739	NC_049992.1	14	10242138	10262986	plus	XM_035840705.1,XM_035840706.1,XM_035840707.1,XM_035840708.1,XM_035840710.1	XP_035696598.1,XP_035696599.1,XP_035696600.1,XP_035696601.1,XP_035696603.1
118429980	LOC118429980	segment polarity protein dishevelled homolog DVL-3-like	Branchiostoma floridae	7739	NC_049992.1	14	10267406	10314973	minus	XM_035840626.1,XM_035840627.1,XM_035840628.1,XM_035840629.1,XM_035840630.1,XM_035840631.1,XM_035840632.1,XM_035840633.1,XM_035840635.1,XM_035840636.1,XM_035840637.1,XM_035840638.1,XM_035840639.1	XP_035696519.1,XP_035696520.1,XP_035696521.1,XP_035696522.1,XP_035696523.1,XP_035696524.1,XP_035696525.1,XP_035696526.1,XP_035696528.1,XP_035696529.1,XP_035696530.1,XP_035696531.1,XP_035696532.1
118430461	LOC118430461	E3 ubiquitin-protein ligase MIB2-like	Branchiostoma floridae	7739	NC_049992.1	14	10317169	10333175	plus	XM_035841335.1,XM_035841336.1	XP_035697228.1,XP_035697229.1
118431065	LOC118431065	uncharacterized LOC118431065	Branchiostoma floridae	7739	NC_049992.1	14	10478949	10502491	plus	XM_035842145.1,XM_035842146.1,XM_035842147.1	XP_035698038.1,XP_035698039.1,XP_035698040.1
118430010	LOC118430010	proton-associated sugar transporter A-like	Branchiostoma floridae	7739	NC_049992.1	14	10514566	10523852	plus	XM_035840690.1,XM_035840692.1	XP_035696583.1,XP_035696585.1
118430013	LOC118430013	glyceraldehyde-3-phosphate dehydrogenase 2-like	Branchiostoma floridae	7739	NC_049992.1	14	10523412	10530461	minus	XM_035840696.1,XM_035840697.1	XP_035696589.1,XP_035696590.1
118430024	LOC118430024	tyrosine-protein phosphatase non-receptor type 11-like	Branchiostoma floridae	7739	NC_049992.1	14	10573180	10592780	minus	XM_035840725.1	XP_035696618.1
118430414	LOC118430414	exosome component 10-like	Branchiostoma floridae	7739	NC_049992.1	14	10607236	10618764	plus	XM_035841273.1	XP_035697166.1
118430416	LOC118430416	thymidine kinase 2, mitochondrial-like	Branchiostoma floridae	7739	NC_049992.1	14	10621333	10625559	minus	XM_035841276.1	XP_035697169.1
118430026	LOC118430026	ABC transporter G family member 9-like	Branchiostoma floridae	7739	NC_049992.1	14	10682059	10701117	plus	XM_035840727.1,XM_035840728.1	XP_035696620.1,XP_035696621.1
118430027	LOC118430027	protein phosphatase 1 regulatory subunit 7-like	Branchiostoma floridae	7739	NC_049992.1	14	10708394	10713510	plus	XM_035840729.1	XP_035696622.1
118430792	LOC118430792	kinesin-like protein KIF1B	Branchiostoma floridae	7739	NC_049992.1	14	10759973	10814926	minus	XM_035841814.1	XP_035697707.1
118430653	LOC118430653	echinoderm microtubule-associated protein-like 2	Branchiostoma floridae	7739	NC_049992.1	14	11031300	11051755	minus	XM_035841636.1,XM_035841637.1	XP_035697529.1,XP_035697530.1
118430528	LOC118430528	spermidine synthase-like	Branchiostoma floridae	7739	NC_049992.1	14	11064085	11075052	plus	XM_035841452.1	XP_035697345.1
118430527	LOC118430527	ubiA prenyltransferase domain-containing protein 1-like	Branchiostoma floridae	7739	NC_049992.1	14	11075405	11077291	minus	XM_035841451.1	XP_035697344.1
118430523	LOC118430523	serine/threonine-protein kinase mTOR-like	Branchiostoma floridae	7739	NC_049992.1	14	11077566	11205442	plus	XM_035841436.1,XM_035841437.1,XM_035841438.1	XP_035697329.1,XP_035697330.1,XP_035697331.1
118430748	LOC118430748	prohibitin-2-like	Branchiostoma floridae	7739	NC_049992.1	14	11257288	11263357	minus	XM_035841764.1	XP_035697657.1
118429985	LOC118429985	phenylalanine--tRNA ligase beta subunit-like	Branchiostoma floridae	7739	NC_049992.1	14	11511241	11539711	plus	XM_035840644.1	XP_035696537.1
118429984	LOC118429984	coiled-coil domain-containing protein 150-like	Branchiostoma floridae	7739	NC_049992.1	14	11545860	11554367	minus	XM_035840642.1	XP_035696535.1
118430419	LOC118430419	5'-3' exoribonuclease 1-like	Branchiostoma floridae	7739	NC_049992.1	14	11605777	11620673	minus	XM_035841279.1,XM_035841280.1	XP_035697172.1,XP_035697173.1
118431175	LOC118431175	pleckstrin homology domain-containing family G member 5-like	Branchiostoma floridae	7739	NC_049992.1	14	11650091	11720145	plus	XM_035842292.1	XP_035698185.1
118430801	LOC118430801	endothelin-converting enzyme homolog	Branchiostoma floridae	7739	NC_049992.1	14	11805359	11814819	minus	XM_035841824.1	XP_035697717.1
118430350	LOC118430350	UPF0415 protein C7orf25 homolog	Branchiostoma floridae	7739	NC_049992.1	14	11927499	11933662	plus	XM_035841188.1	XP_035697081.1
118430367	LOC118430367	succinate dehydrogenase [ubiquinone] iron-sulfur subunit, mitochondrial-like	Branchiostoma floridae	7739	NC_049992.1	14	11934247	11938120	minus	XM_035841215.1	XP_035697108.1
118430344	LOC118430344	AP-2 complex subunit mu-B	Branchiostoma floridae	7739	NC_049992.1	14	11953969	11963881	minus	XM_035841177.1,XM_035841178.1,XM_035841179.1,XM_035841180.1,XM_035841182.1	XP_035697070.1,XP_035697071.1,XP_035697072.1,XP_035697073.1,XP_035697075.1
118430323	LOC118430323	mannan-binding lectin serine protease 1-like	Branchiostoma floridae	7739	NC_049992.1	14	11994894	12002064	minus	XM_035841096.1	XP_035696989.1
118430308	LOC118430308	polyhomeotic-like protein 2	Branchiostoma floridae	7739	NC_049992.1	14	12086739	12109288	minus	XM_035841061.1,XM_035841062.1,XM_035841063.1,XM_035841064.1,XM_035841065.1,XM_035841066.1,XM_035841067.1,XM_035841068.1,XM_035841069.1,XM_035841070.1,XM_035841071.1,XM_035841072.1,XM_035841073.1,XM_035841075.1	XP_035696954.1,XP_035696955.1,XP_035696956.1,XP_035696957.1,XP_035696958.1,XP_035696959.1,XP_035696960.1,XP_035696961.1,XP_035696962.1,XP_035696963.1,XP_035696964.1,XP_035696965.1,XP_035696966.1,XP_035696968.1
118430355	LOC118430355	39S ribosomal protein L47, mitochondrial-like	Branchiostoma floridae	7739	NC_049992.1	14	12112431	12115636	plus	XM_035841196.1	XP_035697089.1
118430327	LOC118430327	peroxisomal targeting signal 1 receptor-like	Branchiostoma floridae	7739	NC_049992.1	14	12115368	12129303	minus	XM_035841099.1,XM_035841100.1,XM_035841101.1	XP_035696992.1,XP_035696993.1,XP_035696994.1
118430391	LOC118430391	retinal rod rhodopsin-sensitive cGMP 3',5'-cyclic phosphodiesterase subunit delta	Branchiostoma floridae	7739	NC_049992.1	14	12129498	12142790	plus	XM_035841245.1,XM_035841246.1	XP_035697138.1,XP_035697139.1
118430382	LOC118430382	NADH dehydrogenase [ubiquinone] 1 beta subcomplex subunit 5, mitochondrial-like	Branchiostoma floridae	7739	NC_049992.1	14	12192272	12198720	minus	XM_035841236.1	XP_035697129.1
118430133	LOC118430133	uncharacterized LOC118430133	Branchiostoma floridae	7739	NC_049992.1	14	12204360	12206280	minus	XM_035840843.1	XP_035696736.1
118430332	LOC118430332	solute carrier family 2, facilitated glucose transporter member 5-like	Branchiostoma floridae	7739	NC_049992.1	14	12211631	12222717	plus	XM_035841159.1	XP_035697052.1
118430356	LOC118430356	45 kDa calcium-binding protein-like	Branchiostoma floridae	7739	NC_049992.1	14	12237608	12244595	plus	XM_035841198.1	XP_035697091.1
118430396	LOC118430396	ATP-binding cassette sub-family F member 3-like	Branchiostoma floridae	7739	NC_049992.1	14	12313735	12336030	plus	XM_035841253.1	XP_035697146.1
118430136	LOC118430136	PR domain zinc finger protein 2-like	Branchiostoma floridae	7739	NC_049992.1	14	12363101	12383201	minus	XM_035840845.1	XP_035696738.1
118430346	LOC118430346	26S proteasome regulatory subunit 7	Branchiostoma floridae	7739	NC_049992.1	14	12438002	12447925	minus	XM_035841184.1	XP_035697077.1
118430339	LOC118430339	SH2 domain-containing protein 5-like	Branchiostoma floridae	7739	NC_049992.1	14	12449013	12461253	plus	XM_035841170.1,XM_035841171.1,XM_035841172.1,XM_035841173.1	XP_035697063.1,XP_035697064.1,XP_035697065.1,XP_035697066.1
118430138	LOC118430138	uncharacterized LOC118430138	Branchiostoma floridae	7739	NC_049992.1	14	12538328	12569223	minus	XM_035840848.1	XP_035696741.1
118430351	LOC118430351	inactive C-alpha-formylglycine-generating enzyme 2-like	Branchiostoma floridae	7739	NC_049992.1	14	12598460	12608000	plus	XM_035841190.1	XP_035697083.1
118430305	LOC118430305	vigilin-like	Branchiostoma floridae	7739	NC_049992.1	14	12609360	12632769	plus	XM_035841057.1	XP_035696950.1
118430340	LOC118430340	uncharacterized LOC118430340	Branchiostoma floridae	7739	NC_049992.1	14	12706156	12713029	minus	XM_035841174.1	XP_035697067.1
118430387	LOC118430387	60S ribosome subunit biogenesis protein NIP7 homolog	Branchiostoma floridae	7739	NC_049992.1	14	12713215	12716671	plus	XM_035841241.1	XP_035697134.1
118430334	LOC118430334	neuronal acetylcholine receptor subunit alpha-10-like	Branchiostoma floridae	7739	NC_049992.1	14	12719225	12729325	plus	XM_035841162.1	XP_035697055.1
118430142	LOC118430142	beta,beta-carotene 15,15'-dioxygenase-like	Branchiostoma floridae	7739	NC_049992.1	14	12885774	12889705	minus	XM_035840852.1	XP_035696745.1
118430307	LOC118430307	phosphatidylinositol 4,5-bisphosphate 3-kinase catalytic subunit delta isoform-like	Branchiostoma floridae	7739	NC_049992.1	14	12900276	12919978	plus	XM_035841060.1	XP_035696953.1
118430381	LOC118430381	protein RER1-like	Branchiostoma floridae	7739	NC_049992.1	14	12940642	12947403	minus	XM_035841232.1,XM_035841233.1,XM_035841235.1	XP_035697125.1,XP_035697126.1,XP_035697128.1
118430360	LOC118430360	solute carrier family 25 member 36-like	Branchiostoma floridae	7739	NC_049992.1	14	12962970	12972975	plus	XM_035841203.1,XM_035841204.1	XP_035697096.1,XP_035697097.1
118430384	LOC118430384	EF-hand domain-containing protein D2-like	Branchiostoma floridae	7739	NC_049992.1	14	12976992	13010013	minus	XM_035841238.1,XM_035841239.1	XP_035697131.1,XP_035697132.1
118430303	LOC118430303	forkhead-associated domain-containing protein 1-like	Branchiostoma floridae	7739	NC_049992.1	14	13012033	13045211	minus	XM_035841049.1,XM_035841050.1,XM_035841051.1,XM_035841052.1,XM_035841053.1	XP_035696942.1,XP_035696943.1,XP_035696944.1,XP_035696945.1,XP_035696946.1
118430146	LOC118430146	Parkinson disease protein 7 homolog	Branchiostoma floridae	7739	NC_049992.1	14	13066604	13069783	plus	XM_035840855.1	XP_035696748.1
118430363	LOC118430363	mitochondrial 2-oxoglutarate/malate carrier protein-like	Branchiostoma floridae	7739	NC_049992.1	14	13070440	13078763	minus	XM_035841207.1	XP_035697100.1
118430361	LOC118430361	SPRY domain-containing SOCS box protein 4-like	Branchiostoma floridae	7739	NC_049992.1	14	13079082	13099257	plus	XM_035841205.1,XM_035841206.1	XP_035697098.1,XP_035697099.1
118430317	LOC118430317	DNA damage-binding protein 2-like	Branchiostoma floridae	7739	NC_049992.1	14	13100428	13106491	minus	XM_035841090.1	XP_035696983.1
118430375	LOC118430375	triosephosphate isomerase-like	Branchiostoma floridae	7739	NC_049992.1	14	13106785	13116149	plus	XM_035841226.1,XM_035841227.1	XP_035697119.1,XP_035697120.1
118430148	LOC118430148	deleted in malignant brain tumors 1 protein-like	Branchiostoma floridae	7739	NC_049992.1	14	13200669	13219503	plus	XM_035840857.1	XP_035696750.1
118429838	LOC118429838	arginine-glutamic acid dipeptide repeats protein-like	Branchiostoma floridae	7739	NC_049992.1	14	13237003	13332544	plus	XM_035840439.1,XM_035840440.1,XM_035840441.1,XM_035840442.1,XM_035840443.1,XM_035840444.1,XM_035840445.1,XM_035840446.1	XP_035696332.1,XP_035696333.1,XP_035696334.1,XP_035696335.1,XP_035696336.1,XP_035696337.1,XP_035696338.1,XP_035696339.1
118430510	LOC118430510	translocation protein SEC62-like	Branchiostoma floridae	7739	NC_049992.1	14	13343354	13353581	minus	XM_035841423.1,XM_035841424.1	XP_035697316.1,XP_035697317.1
118430668	LOC118430668	titin-like	Branchiostoma floridae	7739	NC_049992.1	14	13379052	13407188	minus	XM_035841654.1	XP_035697547.1
118429851	LOC118429851	myeloid leukemia factor 1-like	Branchiostoma floridae	7739	NC_049992.1	14	13598900	13607513	plus	XM_035840474.1,XM_035840475.1,XM_035840476.1,XM_035840477.1,XM_035840478.1,XM_035840480.1	XP_035696367.1,XP_035696368.1,XP_035696369.1,XP_035696370.1,XP_035696371.1,XP_035696373.1
118430992	LOC118430992	chordin-like	Branchiostoma floridae	7739	NC_049992.1	14	13785747	13806927	plus	XM_035842037.1	XP_035697930.1
118430159	LOC118430159	uncharacterized LOC118430159	Branchiostoma floridae	7739	NC_049992.1	14	13817917	13829981	minus	XM_035840868.1	XP_035696761.1
118430486	LOC118430486	solute carrier family 35 member F6-like	Branchiostoma floridae	7739	NC_049992.1	14	13919136	13935150	minus	XM_035841388.1	XP_035697281.1
118430266	LOC118430266	histone-lysine N-methyltransferase MECOM-like	Branchiostoma floridae	7739	NC_049992.1	14	13936336	13992812	minus	XM_035840990.1,XM_035840991.1,XM_035840992.1,XM_035840993.1,XM_035840994.1,XM_035840995.1	XP_035696883.1,XP_035696884.1,XP_035696885.1,XP_035696886.1,XP_035696887.1,XP_035696888.1
118430508	LOC118430508	uncharacterized LOC118430508	Branchiostoma floridae	7739	NC_049992.1	14	14074139	14083907	plus	XM_035841418.1,XM_035841419.1,XM_035841420.1	XP_035697311.1,XP_035697312.1,XP_035697313.1
118430509	LOC118430509	COP9 signalosome complex subunit 7b-like	Branchiostoma floridae	7739	NC_049992.1	14	14084348	14090288	minus	XM_035841421.1	XP_035697314.1
118430722	LOC118430722	uncharacterized LOC118430722	Branchiostoma floridae	7739	NC_049992.1	14	14090463	14097139	plus	XM_035841726.1	XP_035697619.1
118430572	LOC118430572	glycosyltransferase 8 domain-containing protein 2-like	Branchiostoma floridae	7739	NC_049992.1	14	14400798	14406740	minus	XM_035841522.1,XM_035841523.1	XP_035697415.1,XP_035697416.1
118430573	LOC118430573	signal peptidase complex subunit 1-like	Branchiostoma floridae	7739	NC_049992.1	14	14406923	14410261	plus	XM_035841524.1	XP_035697417.1
118430696	LOC118430696	allantoinase, mitochondrial-like	Branchiostoma floridae	7739	NC_049992.1	14	14484991	14500202	plus	XM_035841689.1	XP_035697582.1
118430989	LOC118430989	DNA fragmentation factor subunit beta-like	Branchiostoma floridae	7739	NC_049992.1	14	14530231	14541453	minus	XM_035842031.1,XR_004832914.1	XP_035697924.1
118430987	LOC118430987	centrosomal protein of 104 kDa-like	Branchiostoma floridae	7739	NC_049992.1	14	14541585	14567696	plus	XM_035842021.1,XM_035842022.1,XM_035842023.1,XM_035842025.1,XM_035842026.1,XM_035842027.1,XM_035842028.1	XP_035697914.1,XP_035697915.1,XP_035697916.1,XP_035697918.1,XP_035697919.1,XP_035697920.1,XP_035697921.1
118429923	LOC118429923	ubiquitin carboxyl-terminal hydrolase 5-like	Branchiostoma floridae	7739	NC_049992.1	14	15227964	15251198	plus	XM_035840559.1,XM_035840560.1	XP_035696452.1,XP_035696453.1
118429961	LOC118429961	nucleolar complex protein 2 homolog	Branchiostoma floridae	7739	NC_049992.1	14	15252008	15264776	minus	XM_035840612.1	XP_035696505.1
118429925	LOC118429925	large subunit GTPase 1 homolog	Branchiostoma floridae	7739	NC_049992.1	14	15264935	15276620	plus	XM_035840561.1	XP_035696454.1
118429946	LOC118429946	transcription factor HES-4-like	Branchiostoma floridae	7739	NC_049992.1	14	15462113	15464018	plus	XM_035840594.1	XP_035696487.1
118429922	LOC118429922	dynamin-like 120 kDa protein, mitochondrial	Branchiostoma floridae	7739	NC_049992.1	14	15522456	15546582	minus	XM_035840551.1,XM_035840552.1,XM_035840553.1,XM_035840554.1,XM_035840555.1,XM_035840556.1,XM_035840557.1,XM_035840558.1	XP_035696444.1,XP_035696445.1,XP_035696446.1,XP_035696447.1,XP_035696448.1,XP_035696449.1,XP_035696450.1,XP_035696451.1
118430432	LOC118430432	D-2-hydroxyglutarate dehydrogenase, mitochondrial-like	Branchiostoma floridae	7739	NC_049992.1	14	15679607	15685104	minus	XM_035841299.1	XP_035697192.1
118430593	LOC118430593	general transcription factor IIH subunit 2-like	Branchiostoma floridae	7739	NC_049992.1	14	15709363	15732270	plus	XM_035841561.1,XM_035841562.1	XP_035697454.1,XP_035697455.1
118431007	LOC118431007	basement membrane-specific heparan sulfate proteoglycan core protein-like	Branchiostoma floridae	7739	NC_049992.1	14	15744385	15861737	plus	XM_035842056.1,XM_035842057.1,XM_035842059.1,XM_035842060.1,XM_035842061.1,XM_035842062.1,XM_035842063.1,XM_035842064.1,XM_035842065.1,XM_035842066.1,XM_035842067.1,XM_035842068.1,XM_035842070.1,XM_035842071.1,XM_035842072.1,XM_035842073.1,XM_035842074.1,XM_035842075.1,XM_035842076.1,XM_035842077.1,XM_035842078.1,XM_035842079.1,XM_035842080.1,XM_035842081.1	XP_035697949.1,XP_035697950.1,XP_035697952.1,XP_035697953.1,XP_035697954.1,XP_035697955.1,XP_035697956.1,XP_035697957.1,XP_035697958.1,XP_035697959.1,XP_035697960.1,XP_035697961.1,XP_035697963.1,XP_035697964.1,XP_035697965.1,XP_035697966.1,XP_035697967.1,XP_035697968.1,XP_035697969.1,XP_035697970.1,XP_035697971.1,XP_035697972.1,XP_035697973.1,XP_035697974.1
118430418	LOC118430418	beta-1,3-galactosyltransferase 6-like	Branchiostoma floridae	7739	NC_049992.1	14	16128411	16135319	minus	XM_035841278.1	XP_035697171.1
118430417	LOC118430417	ubiquitin-conjugating enzyme E2 J2-like	Branchiostoma floridae	7739	NC_049992.1	14	16136181	16140366	plus	XM_035841277.1	XP_035697170.1
118430262	LOC118430262	ubiquitin carboxyl-terminal hydrolase 48-like	Branchiostoma floridae	7739	NC_049992.1	14	16147333	16183309	minus	XM_035840987.1	XP_035696880.1
118430261	LOC118430261	leucine-, glutamate- and lysine-rich protein 1-like	Branchiostoma floridae	7739	NC_049992.1	14	16183544	16199048	plus	XM_035840985.1	XP_035696878.1
118430400	LOC118430400	phosphatidylinositol 4,5-bisphosphate 3-kinase catalytic subunit alpha isoform-like	Branchiostoma floridae	7739	NC_049992.1	14	16277554	16332215	plus	XM_035841254.1,XM_035841255.1	XP_035697147.1,XP_035697148.1
118430634	LOC118430634	peroxisome biogenesis factor 2-like	Branchiostoma floridae	7739	NC_049992.1	14	16359340	16379529	minus	XM_035841617.1	XP_035697510.1
118430629	LOC118430629	rootletin-like	Branchiostoma floridae	7739	NC_049992.1	14	16398113	16448123	plus	XM_035841611.1	XP_035697504.1
118430631	LOC118430631	forkhead box protein E4-like	Branchiostoma floridae	7739	NC_049992.1	14	16481380	16483533	minus	XM_035841614.1	XP_035697507.1
118430588	LOC118430588	solute carrier family 25 member 35-like	Branchiostoma floridae	7739	NC_049992.1	14	16625698	16639657	minus	XM_035841555.1,XM_035841556.1,XM_035841557.1	XP_035697448.1,XP_035697449.1,XP_035697450.1
118430548	LOC118430548	receptor-transporting protein 4-like	Branchiostoma floridae	7739	NC_049992.1	14	16659516	16715414	plus	XM_035841482.1,XM_035841483.1	XP_035697375.1,XP_035697376.1
118430180	LOC118430180	YEATS domain-containing protein 4-like	Branchiostoma floridae	7739	NC_049992.1	14	16767484	16775743	plus	XM_035840889.1	XP_035696782.1
118431077	LOC118431077	high affinity cGMP-specific 3',5'-cyclic phosphodiesterase 9A-like	Branchiostoma floridae	7739	NC_049992.1	14	16776904	16815005	plus	XM_035842163.1	XP_035698056.1
118430181	LOC118430181	protein dispatched homolog 3-like	Branchiostoma floridae	7739	NC_049992.1	14	16850721	16884399	minus	XM_035840890.1	XP_035696783.1
118430257	LOC118430257	GRB10-interacting GYF protein 2-like	Branchiostoma floridae	7739	NC_049992.1	14	16889044	16929866	minus	XM_035840967.1,XM_035840968.1,XM_035840969.1,XM_035840970.1,XM_035840971.1,XM_035840973.1,XM_035840974.1,XM_035840975.1,XM_035840976.1,XM_035840977.1,XM_035840978.1,XM_035840979.1,XM_035840980.1,XM_035840981.1,XM_035840982.1	XP_035696860.1,XP_035696861.1,XP_035696862.1,XP_035696863.1,XP_035696864.1,XP_035696866.1,XP_035696867.1,XP_035696868.1,XP_035696869.1,XP_035696870.1,XP_035696871.1,XP_035696872.1,XP_035696873.1,XP_035696874.1,XP_035696875.1
118430294	LOC118430294	vesicle-associated membrane protein 3-like	Branchiostoma floridae	7739	NC_049992.1	14	17040237	17060251	plus	XM_035841025.1,XM_035841026.1,XM_035841027.1,XM_035841028.1,XM_035841029.1,XM_035841030.1,XM_035841031.1,XM_035841033.1,XM_035841034.1,XM_035841035.1,XM_035841036.1,XM_035841037.1	XP_035696918.1,XP_035696919.1,XP_035696920.1,XP_035696921.1,XP_035696922.1,XP_035696923.1,XP_035696924.1,XP_035696926.1,XP_035696927.1,XP_035696928.1,XP_035696929.1,XP_035696930.1
118430185	LOC118430185	NLR family CARD domain-containing protein 4-like	Branchiostoma floridae	7739	NC_049992.1	14	17131620	17136664	plus	XM_035840893.1	XP_035696786.1
118430961	LOC118430961	ubiquitin conjugation factor E4 B-like	Branchiostoma floridae	7739	NC_049992.1	14	17289516	17315666	minus	XM_035841992.1	XP_035697885.1
118430188	LOC118430188	metabotropic glutamate receptor 3-like	Branchiostoma floridae	7739	NC_049992.1	14	17416272	17460632	plus	XM_035840897.1	XP_035696790.1
118430446	LOC118430446	alkaline phosphatase, tissue-nonspecific isozyme-like	Branchiostoma floridae	7739	NC_049992.1	14	17496061	17505764	minus	XM_035841319.1	XP_035697212.1
118430198	LOC118430198	agrin-like	Branchiostoma floridae	7739	NC_049992.1	14	18306060	18344346	plus	XM_035840908.1	XP_035696801.1
118430642	LOC118430642	ventricular zone-expressed PH domain-containing protein-like	Branchiostoma floridae	7739	NC_049992.1	14	18392238	18410681	plus	XM_035841624.1,XM_035841625.1	XP_035697517.1,XP_035697518.1
118430643	LOC118430643	enolase-like	Branchiostoma floridae	7739	NC_049992.1	14	18484911	18499638	minus	XM_035841626.1,XM_035841627.1	XP_035697519.1,XP_035697520.1
118431158	LOC118431158	ciliogenesis and planar polarity effector 2-like	Branchiostoma floridae	7739	NC_049992.1	14	18617636	18627329	minus	XM_035842275.1	XP_035698168.1
118430577	LOC118430577	F-box only protein 42-like	Branchiostoma floridae	7739	NC_049992.1	14	18627525	18638433	plus	XM_035841534.1	XP_035697427.1
118430738	LOC118430738	cytochrome b5 domain-containing protein 1-like	Branchiostoma floridae	7739	NC_049992.1	14	19095674	19103090	minus	XM_035841745.1	XP_035697638.1
118430769	LOC118430769	6-phosphogluconate dehydrogenase, decarboxylating-like	Branchiostoma floridae	7739	NC_049992.1	14	19116034	19127944	plus	XM_035841791.1	XP_035697684.1
118430542	LOC118430542	39S ribosomal protein L20, mitochondrial-like	Branchiostoma floridae	7739	NC_049992.1	14	19128367	19131459	minus	XM_035841476.1	XP_035697369.1
118430543	LOC118430543	cytidine deaminase-like	Branchiostoma floridae	7739	NC_049992.1	14	19131483	19134761	plus	XM_035841477.1,XM_035841478.1	XP_035697370.1,XP_035697371.1
118430210	LOC118430210	serine/threonine-protein kinase PINK1, mitochondrial-like	Branchiostoma floridae	7739	NC_049992.1	14	19180053	19188069	minus	XM_035840920.1	XP_035696813.1
118430449	LOC118430449	cationic amino acid transporter 4-like	Branchiostoma floridae	7739	NC_049992.1	14	19367680	19382196	plus	XM_035841324.1	XP_035697217.1
118430297	LOC118430297	CTD nuclear envelope phosphatase 1-like	Branchiostoma floridae	7739	NC_049992.1	14	19395526	19412308	minus	XM_035841039.1	XP_035696932.1
118430214	LOC118430214	uncharacterized LOC118430214	Branchiostoma floridae	7739	NC_049992.1	14	19412324	19435059	plus	XM_035840924.1	XP_035696817.1
118430576	LOC118430576	SUZ domain-containing protein 1-like	Branchiostoma floridae	7739	NC_049992.1	14	19448009	19450244	plus	XM_035841533.1	XP_035697426.1
118430500	LOC118430500	chloride transport protein 6-like	Branchiostoma floridae	7739	NC_049992.1	14	19751305	19794932	plus	XM_035841410.1	XP_035697303.1
118430488	LOC118430488	lysosomal amino acid transporter 1 homolog	Branchiostoma floridae	7739	NC_049992.1	14	19792329	19821866	minus	XM_035841390.1,XM_035841391.1,XM_035841393.1,XM_035841394.1,XM_035841395.1	XP_035697283.1,XP_035697284.1,XP_035697286.1,XP_035697287.1,XP_035697288.1
118430226	LOC118430226	retinol dehydrogenase 7-like	Branchiostoma floridae	7739	NC_049992.1	14	19944870	19948009	minus	XM_035840934.1	XP_035696827.1
118430463	LOC118430463	probable cation-transporting ATPase 13A3	Branchiostoma floridae	7739	NC_049992.1	14	20720491	20751923	minus	XM_035841337.1	XP_035697230.1
118430244	LOC118430244	uncharacterized protein F54H12.2-like	Branchiostoma floridae	7739	NC_049992.1	14	20824903	20826234	minus	XM_035840954.1	XP_035696847.1
118430245	LOC118430245	uncharacterized LOC118430245	Branchiostoma floridae	7739	NC_049992.1	14	20827528	20828709	minus	XM_035840955.1	XP_035696848.1
118431142	LOC118431142	neuralized-like protein 4	Branchiostoma floridae	7739	NC_049992.1	14	21131159	21168507	minus	XM_035842259.1,XM_035842260.1,XM_035842261.1	XP_035698152.1,XP_035698153.1,XP_035698154.1
118430288	LOC118430288	inhibitor of growth protein 4-like	Branchiostoma floridae	7739	NC_049992.1	14	21192556	21207222	plus	XM_035841019.1	XP_035696912.1
118430472	LOC118430472	guanine nucleotide-binding protein subunit beta-1-like	Branchiostoma floridae	7739	NC_049992.1	14	21248144	21266025	minus	XM_035841356.1	XP_035697249.1
118430469	LOC118430469	procollagen-lysine,2-oxoglutarate 5-dioxygenase 1-like	Branchiostoma floridae	7739	NC_049992.1	14	21266409	21294848	plus	XM_035841350.1,XM_035841351.1,XM_035841352.1	XP_035697243.1,XP_035697244.1,XP_035697245.1
118430560	LOC118430560	caspase-3-like	Branchiostoma floridae	7739	NC_049992.1	14	21575974	21630556	plus	XM_035841497.1,XM_035841498.1,XM_035841499.1,XM_035841501.1	XP_035697390.1,XP_035697391.1,XP_035697392.1,XP_035697394.1
118430821	LOC118430821	transmembrane protein 47-like	Branchiostoma floridae	7739	NC_049992.1	14	21716354	21724192	minus	XM_035841852.1	XP_035697745.1
118430820	LOC118430820	E3 ubiquitin-protein ligase RGLG5-like	Branchiostoma floridae	7739	NC_049992.1	14	21752719	21764202	plus	XM_035841851.1	XP_035697744.1

## Sheet: Panel B
Gene ID	Symbol	Gene name	Scientific name	Tax ID	Chromosome ID	Chromosome	Start	End	Orientation	Transcripts	Proteins
117302352	LOC117302352	Hermansky-Pudlak syndrome 3 protein-like	Asterias rubens	7604	NC_047079.1	18	64730	100042	minus	XM_033786268.1	XP_033642159.1
117302343	LOC117302343	gamma-aminobutyric acid receptor-associated protein	Asterias rubens	7604	NC_047079.1	18	100975	109186	minus	XM_033786258.1	XP_033642149.1
117302728	LOC117302728	glycosyltransferase 8 domain-containing protein 1-like	Asterias rubens	7604	NC_047079.1	18	109964	120496	plus	XM_033786731.1	XP_033642622.1
117302490	LOC117302490	RNA polymerase II subunit A C-terminal domain phosphatase SSU72-like	Asterias rubens	7604	NC_047079.1	18	132374	146271	minus	XM_033786448.1	XP_033642339.1
117302701	LOC117302701	pre-mRNA 3' end processing protein WDR33-like	Asterias rubens	7604	NC_047079.1	18	146826	166293	plus	XM_033786698.1	XP_033642589.1
117302747	LOC117302747	cytochrome b5 domain-containing protein 1-like	Asterias rubens	7604	NC_047079.1	18	170579	176827	minus	XM_033786768.1	XP_033642659.1
117302163	LOC117302163	ubiquitin-conjugating enzyme E2 J2-like	Asterias rubens	7604	NC_047079.1	18	199405	211487	plus	XM_033785973.1	XP_033641864.1
117302166	LOC117302166	60S ribosome subunit biogenesis protein NIP7 homolog	Asterias rubens	7604	NC_047079.1	18	228521	235789	plus	XM_033785976.1	XP_033641867.1
117302153	LOC117302153	vigilin-like	Asterias rubens	7604	NC_047079.1	18	285760	316464	minus	XM_033785957.1	XP_033641848.1
117302494	LOC117302494	chordin-like	Asterias rubens	7604	NC_047079.1	18	358447	399785	plus	XM_033786449.1,XM_033786450.1,XM_033786451.1,XM_033786452.1	XP_033642340.1,XP_033642341.1,XP_033642342.1,XP_033642343.1
117302541	LOC117302541	uncharacterized LOC117302541	Asterias rubens	7604	NC_047079.1	18	407473	417225	minus	XM_033786515.1	XP_033642406.1
117302705	LOC117302705	DDB1- and CUL4-associated factor 17-like	Asterias rubens	7604	NC_047079.1	18	466431	505657	minus	XM_033786703.1	XP_033642594.1
117302748	LOC117302748	uncharacterized LOC117302748	Asterias rubens	7604	NC_047079.1	18	555356	565230	plus	XM_033786769.1	XP_033642660.1
117302239	LOC117302239	kazrin-like	Asterias rubens	7604	NC_047079.1	18	575450	647559	minus	XM_033786087.1,XM_033786088.1	XP_033641978.1,XP_033641979.1
117302260	LOC117302260	activated CDC42 kinase 1-like	Asterias rubens	7604	NC_047079.1	18	649200	703463	plus	XM_033786117.1	XP_033642008.1
117302277	LOC117302277	glyceraldehyde-3-phosphate dehydrogenase-like	Asterias rubens	7604	NC_047079.1	18	707334	771327	minus	XM_033786142.1	XP_033642033.1
117302768	LOC117302768	spermidine synthase-like	Asterias rubens	7604	NC_047079.1	18	935468	957734	plus	XM_033786792.1	XP_033642683.1
117302084	LOC117302084	E3 ubiquitin-protein ligase TRAIP-like	Asterias rubens	7604	NC_047079.1	18	979113	1001578	plus	XM_033785881.1	XP_033641772.1
117302547	LOC117302547	uncharacterized LOC117302547	Asterias rubens	7604	NC_047079.1	18	1138183	1142250	minus	XM_033786522.1	XP_033642413.1
117302554	LOC117302554	uncharacterized LOC117302554	Asterias rubens	7604	NC_047079.1	18	1201872	1208158	minus	XM_033786529.1	XP_033642420.1
117302259	LOC117302259	proteasome subunit beta type-6-like	Asterias rubens	7604	NC_047079.1	18	1315253	1325731	plus	XM_033786116.1	XP_033642007.1
117302319	LOC117302319	uncharacterized LOC117302319	Asterias rubens	7604	NC_047079.1	18	1330111	1335622	minus	XM_033786216.1	XP_033642107.1
117302475	LOC117302475	uncharacterized LOC117302475	Asterias rubens	7604	NC_047079.1	18	1335979	1347823	plus	XM_033786433.1	XP_033642324.1
117302478	LOC117302478	ephrin type-A receptor 8-like	Asterias rubens	7604	NC_047079.1	18	1349291	1382722	minus	XM_033786435.1,XM_033786436.1	XP_033642326.1,XP_033642327.1
117302252	LOC117302252	phosphatidylinositol 4,5-bisphosphate 3-kinase catalytic subunit alpha isoform-like	Asterias rubens	7604	NC_047079.1	18	1558115	1621684	minus	XM_033786105.1	XP_033641996.1
117302559	LOC117302559	leucine-, glutamate- and lysine-rich protein 1-like	Asterias rubens	7604	NC_047079.1	18	1626566	1641004	minus	XM_033786534.1	XP_033642425.1
117302283	LOC117302283	uncharacterized LOC117302283	Asterias rubens	7604	NC_047079.1	18	1685182	1758295	plus	XM_033786156.1	XP_033642047.1
117302199	LOC117302199	enolase-like	Asterias rubens	7604	NC_047079.1	18	1855973	1870281	minus	XM_033786016.1	XP_033641907.1
117302618	LOC117302618	protein RER1-like	Asterias rubens	7604	NC_047079.1	18	1870485	1881079	plus	XM_033786598.1,XM_033786599.1,XM_033786600.1	XP_033642489.1,XP_033642490.1,XP_033642491.1
117302739	LOC117302739	solute carrier family 35 member F6-like	Asterias rubens	7604	NC_047079.1	18	1882782	1893247	plus	XM_033786746.1,XM_033786747.1,XM_033786748.1,XM_033786749.1	XP_033642637.1,XP_033642638.1,XP_033642639.1,XP_033642640.1
117302442	LOC117302442	triosephosphate isomerase-like	Asterias rubens	7604	NC_047079.1	18	1898574	1905430	minus	XM_033786389.1	XP_033642280.1
117302741	LOC117302741	DNA damage-binding protein 2-like	Asterias rubens	7604	NC_047079.1	18	1905768	1917632	plus	XM_033786752.1,XM_033786754.1,XM_033786755.1	XP_033642643.1,XP_033642645.1,XP_033642646.1
117302585	LOC117302585	alkaline phosphatase-like	Asterias rubens	7604	NC_047079.1	18	2432035	2442835	minus	XM_033786562.1	XP_033642453.1
117302516	LOC117302516	uncharacterized LOC117302516	Asterias rubens	7604	NC_047079.1	18	2546849	2574928	plus	XM_033786483.1,XM_033786484.1,XM_033786485.1	XP_033642374.1,XP_033642375.1,XP_033642376.1
117302171	LOC117302171	activated Cdc42 kinase-like	Asterias rubens	7604	NC_047079.1	18	2597703	2662012	minus	XM_033785982.1,XM_033785984.1,XM_033785985.1	XP_033641873.1,XP_033641875.1,XP_033641876.1
117302316	LOC117302316	EF-hand domain-containing protein D2-like	Asterias rubens	7604	NC_047079.1	18	2667895	2680471	minus	XM_033786211.1	XP_033642102.1
117302448	LOC117302448	OTU domain-containing protein 3-like	Asterias rubens	7604	NC_047079.1	18	2689762	2701865	minus	XM_033786401.1,XM_033786402.1	XP_033642292.1,XP_033642293.1
117302339	LOC117302339	solute carrier family 25 member 36-A-like	Asterias rubens	7604	NC_047079.1	18	2706708	2714669	minus	XM_033786246.1	XP_033642137.1
117302696	LOC117302696	calsyntenin-1-like	Asterias rubens	7604	NC_047079.1	18	2731480	2763506	minus	XM_033786693.1,XM_033786694.1	XP_033642584.1,XP_033642585.1
117302406	LOC117302406	protein LZIC-like	Asterias rubens	7604	NC_047079.1	18	2832591	2839886	minus	XM_033786341.1,XM_033786342.1	XP_033642232.1,XP_033642233.1
117302200	LOC117302200	protein smg8-like	Asterias rubens	7604	NC_047079.1	18	2850921	2874549	plus	XM_033786017.1	XP_033641908.1
117302246	LOC117302246	prohibitin-2-like	Asterias rubens	7604	NC_047079.1	18	3055054	3062912	minus	XM_033786096.1	XP_033641987.1
117302244	LOC117302244	solute carrier family 35 member E2B-like	Asterias rubens	7604	NC_047079.1	18	3068510	3077595	minus	XM_033786093.1,XM_033786094.1	XP_033641984.1,XP_033641985.1
117302243	LOC117302243	protein ELYS-like	Asterias rubens	7604	NC_047079.1	18	3073169	3145836	plus	XM_033786089.1,XM_033786090.1,XM_033786091.1	XP_033641980.1,XP_033641981.1,XP_033641982.1
117302225	LOC117302225	NAD kinase-like	Asterias rubens	7604	NC_047079.1	18	3152804	3187376	minus	XM_033786057.1,XM_033786058.1,XM_033786059.1,XM_033786060.1,XM_033786061.1	XP_033641948.1,XP_033641949.1,XP_033641950.1,XP_033641951.1,XP_033641952.1
117302742	LOC117302742	type-1 angiotensin II receptor-associated protein-like	Asterias rubens	7604	NC_047079.1	18	3190313	3220944	plus	XM_033786756.1	XP_033642647.1
117302304	LOC117302304	leucine-rich repeat-containing protein 23-like	Asterias rubens	7604	NC_047079.1	18	3229153	3244204	minus	XM_033786194.1	XP_033642085.1
117302154	LOC117302154	zinc finger protein castor homolog 1-like	Asterias rubens	7604	NC_047079.1	18	3268326	3337921	plus	XM_033785958.1,XM_033785960.1,XM_033785961.1,XR_004520398.1	XP_033641849.1,XP_033641851.1,XP_033641852.1
117302495	LOC117302495	transmembrane protein 107-like	Asterias rubens	7604	NC_047079.1	18	3351879	3355903	minus	XM_033786454.1,XM_033786455.1	XP_033642345.1,XP_033642346.1
117302433	LOC117302433	coatomer subunit beta'-like	Asterias rubens	7604	NC_047079.1	18	3356291	3379810	plus	XM_033786382.1	XP_033642273.1
117302594	LOC117302594	forkhead box protein L2-like	Asterias rubens	7604	NC_047079.1	18	3392494	3393570	minus	XM_033786570.1	XP_033642461.1
117302093	LOC117302093	retinoid isomerohydrolase-like	Asterias rubens	7604	NC_047079.1	18	3412497	3447360	minus	XM_033785889.1	XP_033641780.1
117302403	LOC117302403	neprilysin-1-like	Asterias rubens	7604	NC_047079.1	18	3585283	3641023	minus	XM_033786338.1,XM_033786339.1	XP_033642229.1,XP_033642230.1
117302160	LOC117302160	GRB10-interacting GYF protein 2-like	Asterias rubens	7604	NC_047079.1	18	3646622	3677526	plus	XM_033785967.1,XM_033785968.1,XM_033785969.1	XP_033641858.1,XP_033641859.1,XP_033641860.1
117302597	LOC117302597	uncharacterized LOC117302597	Asterias rubens	7604	NC_047079.1	18	3758411	3761240	plus	XM_033786574.1	XP_033642465.1
117302517	LOC117302517	uncharacterized LOC117302517	Asterias rubens	7604	NC_047079.1	18	3763004	3766313	minus	XM_033786486.1	XP_033642377.1
117302463	LOC117302463	sperm-associated antigen 7 homolog	Asterias rubens	7604	NC_047079.1	18	3998460	4004610	plus	XM_033786417.1	XP_033642308.1
117302261	LOC117302261	alkaline phosphatase-like	Asterias rubens	7604	NC_047079.1	18	4066148	4077753	minus	XM_033786118.1	XP_033642009.1
117302346	LOC117302346	ATP-dependent RNA helicase DDX19A-like	Asterias rubens	7604	NC_047079.1	18	4086375	4101878	plus	XM_033786262.1	XP_033642153.1
117302146	LOC117302146	selenocysteine lyase-like	Asterias rubens	7604	NC_047079.1	18	4105268	4115227	minus	XM_033785948.1,XM_033785949.1	XP_033641839.1,XP_033641840.1
117302145	LOC117302145	6-phosphogluconate dehydrogenase, decarboxylating-like	Asterias rubens	7604	NC_047079.1	18	4115307	4136661	plus	XM_033785946.1,XM_033785947.1	XP_033641837.1,XP_033641838.1
117302420	LOC117302420	forkhead-associated domain-containing protein 1-like	Asterias rubens	7604	NC_047079.1	18	4253241	4274875	minus	XM_033786360.1,XM_033786361.1	XP_033642251.1,XP_033642252.1
117302229	LOC117302229	protein/nucleic acid deglycase DJ-1-like	Asterias rubens	7604	NC_047079.1	18	4275260	4279377	plus	XM_033786067.1	XP_033641958.1
117302216	LOC117302216	protein gustavus-like	Asterias rubens	7604	NC_047079.1	18	4299099	4324223	minus	XM_033786042.1,XM_033786043.1	XP_033641933.1,XP_033641934.1
117302215	LOC117302215	allantoinase, mitochondrial-like	Asterias rubens	7604	NC_047079.1	18	4324686	4332381	plus	XM_033786039.1	XP_033641930.1
117302416	LOC117302416	arf-GAP with coiled-coil, ANK repeat and PH domain-containing protein 2-like	Asterias rubens	7604	NC_047079.1	18	4336398	4372984	minus	XM_033786354.1,XM_033786355.1,XM_033786356.1	XP_033642245.1,XP_033642246.1,XP_033642247.1
117302530	LOC117302530	phenylalanine--tRNA ligase beta subunit-like	Asterias rubens	7604	NC_047079.1	18	4374724	4385522	minus	XM_033786505.1	XP_033642396.1
117302251	LOC117302251	pleckstrin homology domain-containing family G member 5-like	Asterias rubens	7604	NC_047079.1	18	4389391	4437222	plus	XM_033786100.1,XM_033786101.1,XM_033786102.1,XM_033786103.1	XP_033641991.1,XP_033641992.1,XP_033641993.1,XP_033641994.1
117302391	LOC117302391	protein Wnt-4-like	Asterias rubens	7604	NC_047079.1	18	4449198	4469383	plus	XM_033786323.1	XP_033642214.1
117302373	LOC117302373	multiple epidermal growth factor-like domains protein 6	Asterias rubens	7604	NC_047079.1	18	4584957	4644788	minus	XM_033786297.1,XM_033786299.1	XP_033642188.1,XP_033642190.1
117302209	LOC117302209	histone-lysine N-methyltransferase NSD2-like	Asterias rubens	7604	NC_047079.1	18	4720806	4732721	minus	XM_033786030.1	XP_033641921.1
117302211	LOC117302211	WD repeat-containing protein WRAP73-like	Asterias rubens	7604	NC_047079.1	18	4740979	4750200	minus	XM_033786032.1	XP_033641923.1
117302210	LOC117302210	dnaJ homolog subfamily C member 11-like	Asterias rubens	7604	NC_047079.1	18	4753409	4764790	minus	XM_033786031.1	XP_033641922.1
117302107	LOC117302107	cell division control protein 42 homolog	Asterias rubens	7604	NC_047079.1	18	4799380	4811465	plus	XM_033785904.1	XP_033641795.1
117302188	LOC117302188	zinc finger protein 362-like	Asterias rubens	7604	NC_047079.1	18	4846040	4853053	plus	XM_033786005.1	XP_033641896.1
117302685	LOC117302685	putative tRNA (cytidine(32)/guanosine(34)-2'-O)-methyltransferase	Asterias rubens	7604	NC_047079.1	18	4970038	4977789	plus	XM_033786676.1,XM_033786677.1	XP_033642567.1,XP_033642568.1
117302427	LOC117302427	transmembrane and coiled-coil domain-containing protein 4-like	Asterias rubens	7604	NC_047079.1	18	5095512	5107723	minus	XM_033786369.1,XM_033786370.1	XP_033642260.1,XP_033642261.1
117302626	LOC117302626	forkhead box protein J3-like	Asterias rubens	7604	NC_047079.1	18	5109068	5121866	plus	XM_033786608.1	XP_033642499.1
117302280	LOC117302280	DNA-directed RNA polymerase, mitochondrial-like	Asterias rubens	7604	NC_047079.1	18	5123548	5145056	minus	XM_033786146.1	XP_033642037.1
117302253	LOC117302253	tyrosine-protein phosphatase non-receptor type 11-like	Asterias rubens	7604	NC_047079.1	18	5148138	5170050	plus	XM_033786106.1,XM_033786107.1	XP_033641997.1,XP_033641998.1
117302358	LOC117302358	protein polyglycylase TTLL10-like	Asterias rubens	7604	NC_047079.1	18	5176978	5192098	minus	XM_033786278.1	XP_033642169.1
117302449	LOC117302449	ER membrane protein complex subunit 1-like	Asterias rubens	7604	NC_047079.1	18	5232398	5247705	plus	XM_033786403.1	XP_033642294.1
117302408	LOC117302408	ATP-binding cassette sub-family F member 3-like	Asterias rubens	7604	NC_047079.1	18	5324185	5337824	minus	XM_033786344.1,XR_004520421.1	XP_033642235.1
117302611	LOC117302611	deleted in malignant brain tumors 1 protein-like	Asterias rubens	7604	NC_047079.1	18	5362687	5389247	plus	XM_033786588.1	XP_033642479.1
117302556	LOC117302556	caltractin-like	Asterias rubens	7604	NC_047079.1	18	5407795	5411572	minus	XM_033786531.1	XP_033642422.1
117302344	LOC117302344	tRNA pseudouridine(38/39) synthase-like	Asterias rubens	7604	NC_047079.1	18	5412449	5420727	minus	XM_033786259.1	XP_033642150.1
117302357	LOC117302357	cation-dependent mannose-6-phosphate receptor-like	Asterias rubens	7604	NC_047079.1	18	5420918	5426800	plus	XM_033786277.1	XP_033642168.1
117302092	LOC117302092	polyhomeotic-like protein 2	Asterias rubens	7604	NC_047079.1	18	5480325	5490026	plus	XM_033785887.1,XM_033785888.1	XP_033641778.1,XP_033641779.1
117302150	LOC117302150	39S ribosomal protein L47, mitochondrial-like	Asterias rubens	7604	NC_047079.1	18	5494468	5500379	plus	XM_033785955.1	XP_033641846.1
117302149	LOC117302149	peroxisomal targeting signal 1 receptor-like	Asterias rubens	7604	NC_047079.1	18	5499928	5515107	minus	XM_033785953.1,XM_033785954.1	XP_033641844.1,XP_033641845.1
117302152	LOC117302152	retinal rod rhodopsin-sensitive cGMP 3',5'-cyclic phosphodiesterase subunit delta-like	Asterias rubens	7604	NC_047079.1	18	5516991	5529620	plus	XM_033785956.1	XP_033641847.1
117302434	LOC117302434	NADH dehydrogenase [ubiquinone] 1 beta subcomplex subunit 5, mitochondrial-like	Asterias rubens	7604	NC_047079.1	18	5539513	5545781	minus	XM_033786383.1	XP_033642274.1
117302511	LOC117302511	arylsulfatase B-like	Asterias rubens	7604	NC_047079.1	18	5568504	5573726	plus	XM_033786475.1	XP_033642366.1
117302512	LOC117302512	cyclin-L1-like	Asterias rubens	7604	NC_047079.1	18	5575191	5588988	minus	XM_033786476.1,XM_033786477.1	XP_033642367.1,XP_033642368.1
117302380	LOC117302380	39S ribosomal protein L20, mitochondrial-like	Asterias rubens	7604	NC_047079.1	18	5589891	5594363	minus	XM_033786308.1	XP_033642199.1
117302527	LOC117302527	protein-S-isoprenylcysteine O-methyltransferase-like	Asterias rubens	7604	NC_047079.1	18	5594592	5597350	plus	XM_033786502.1	XP_033642393.1
117302489	LOC117302489	26S proteasome regulatory subunit 7	Asterias rubens	7604	NC_047079.1	18	5600634	5608896	plus	XM_033786447.1	XP_033642338.1
117302297	LOC117302297	fumarate hydratase class I, aerobic-like	Asterias rubens	7604	NC_047079.1	18	5672487	5682106	minus	XM_033786175.1	XP_033642066.1
117302296	LOC117302296	protein brambleberry-like	Asterias rubens	7604	NC_047079.1	18	5682284	5690968	plus	XM_033786174.1	XP_033642065.1
117302457	LOC117302457	condensin complex subunit 1-like	Asterias rubens	7604	NC_047079.1	18	5718947	5780564	plus	XM_033786412.1	XP_033642303.1
117302264	LOC117302264	metabotropic glutamate receptor 2-like	Asterias rubens	7604	NC_047079.1	18	5787693	5817845	plus	XM_033786121.1	XP_033642012.1
117302265	LOC117302265	integrin-linked kinase-associated serine/threonine phosphatase 2C-like	Asterias rubens	7604	NC_047079.1	18	5819546	5825478	minus	XM_033786122.1	XP_033642013.1
117302228	LOC117302228	vesicle-associated membrane protein 2-like	Asterias rubens	7604	NC_047079.1	18	5827112	5845337	plus	XM_033786064.1,XM_033786065.1,XM_033786066.1	XP_033641955.1,XP_033641956.1,XP_033641957.1
117302450	LOC117302450	ventricular zone-expressed PH domain-containing protein homolog 1-like	Asterias rubens	7604	NC_047079.1	18	5853267	5862887	minus	XM_033786404.1	XP_033642295.1
117302347	LOC117302347	protein RCC2 homolog	Asterias rubens	7604	NC_047079.1	18	5871042	5882433	plus	XM_033786263.1	XP_033642154.1
117302079	LOC117302079	adipolin-like	Asterias rubens	7604	NC_047079.1	18	5888474	5899035	minus	XM_033785876.1	XP_033641767.1
117302620	LOC117302620	histone-lysine N-methyltransferase MECOM-like	Asterias rubens	7604	NC_047079.1	18	6075420	6089538	plus	XM_033786601.1	XP_033642492.1
117302198	LOC117302198	protein kinase C iota type-like	Asterias rubens	7604	NC_047079.1	18	6104282	6133662	minus	XM_033786015.1	XP_033641906.1
117302214	LOC117302214	uncharacterized LOC117302214	Asterias rubens	7604	NC_047079.1	18	6134101	6177424	plus	XM_033786035.1,XM_033786036.1,XM_033786037.1,XM_033786038.1	XP_033641926.1,XP_033641927.1,XP_033641928.1,XP_033641929.1
117302703	LOC117302703	DNA fragmentation factor subunit beta-like	Asterias rubens	7604	NC_047079.1	18	6184929	6189786	plus	XM_033786701.1	XP_033642592.1
117302340	LOC117302340	kinesin-like protein KIF1A	Asterias rubens	7604	NC_047079.1	18	6206237	6286105	minus	XM_033786248.1,XM_033786249.1,XM_033786250.1,XM_033786251.1,XM_033786252.1,XM_033786253.1,XM_033786254.1,XM_033786255.1	XP_033642139.1,XP_033642140.1,XP_033642141.1,XP_033642142.1,XP_033642143.1,XP_033642144.1,XP_033642145.1,XP_033642146.1
117302382	LOC117302382	phospholipid scramblase 2-like	Asterias rubens	7604	NC_047079.1	18	6351319	6364751	minus	XM_033786311.1,XM_033786312.1	XP_033642202.1,XP_033642203.1
117302156	LOC117302156	serine/threonine-protein kinase PINK1, mitochondrial-like	Asterias rubens	7604	NC_047079.1	18	6365289	6371836	plus	XM_033785964.1	XP_033641855.1
117302155	LOC117302155	ubiquitin conjugation factor E4 B-like	Asterias rubens	7604	NC_047079.1	18	6370937	6391861	minus	XM_033785962.1,XM_033785963.1	XP_033641853.1,XP_033641854.1
117302132	LOC117302132	lipoma-preferred partner homolog	Asterias rubens	7604	NC_047079.1	18	6403822	6425979	plus	XM_033785933.1,XM_033785934.1,XM_033785935.1,XM_033785936.1,XM_033785937.1,XM_033785938.1	XP_033641824.1,XP_033641825.1,XP_033641826.1,XP_033641827.1,XP_033641828.1,XP_033641829.1
117302622	LOC117302622	dynamin-like 120 kDa protein, mitochondrial	Asterias rubens	7604	NC_047079.1	18	6438124	6454449	plus	XM_033786604.1	XP_033642495.1
117302536	LOC117302536	transcription factor HES-1-like	Asterias rubens	7604	NC_047079.1	18	6567126	6571690	minus	XM_033786511.1	XP_033642402.1
117302302	LOC117302302	echinoderm microtubule-associated protein-like 2	Asterias rubens	7604	NC_047079.1	18	6634374	6656980	minus	XM_033786190.1,XM_033786192.1	XP_033642081.1,XP_033642083.1
117302175	LOC117302175	uncharacterized LOC117302175	Asterias rubens	7604	NC_047079.1	18	6671318	6749309	plus	XM_033785990.1,XM_033785991.1	XP_033641881.1,XP_033641882.1
117302100	LOC117302100	rap1 GTPase-activating protein 1-like	Asterias rubens	7604	NC_047079.1	18	6881768	6930471	plus	XM_033785894.1,XM_033785895.1,XM_033785896.1,XM_033785897.1	XP_033641785.1,XP_033641786.1,XP_033641787.1,XP_033641788.1
117302354	LOC117302354	pre-mRNA-splicing factor SPF27-like	Asterias rubens	7604	NC_047079.1	18	7101897	7105173	plus	XM_033786269.1	XP_033642160.1
117302409	LOC117302409	sigma non-opioid intracellular receptor 1-like	Asterias rubens	7604	NC_047079.1	18	7106010	7111417	minus	XM_033786346.1,XM_033786347.1	XP_033642237.1,XP_033642238.1
117302404	LOC117302404	cationic amino acid transporter 3-like	Asterias rubens	7604	NC_047079.1	18	7132680	7151792	plus	XM_033786340.1	XP_033642231.1
117302499	LOC117302499	DIS3-like exonuclease 2	Asterias rubens	7604	NC_047079.1	18	7180522	7190698	plus	XM_033786459.1	XP_033642350.1
117302263	LOC117302263	methylenetetrahydrofolate reductase-like	Asterias rubens	7604	NC_047079.1	18	7199490	7211322	plus	XM_033786120.1	XP_033642011.1
117302467	LOC117302467	protein SCO1 homolog, mitochondrial-like	Asterias rubens	7604	NC_047079.1	18	7212677	7217869	minus	XM_033786421.1	XP_033642312.1
117302468	LOC117302468	signal recognition particle receptor subunit beta-like	Asterias rubens	7604	NC_047079.1	18	7218194	7221173	plus	XM_033786422.1	XP_033642313.1
117302247	LOC117302247	myo-inositol 2-dehydrogenase-like	Asterias rubens	7604	NC_047079.1	18	7226635	7232891	plus	XM_033786097.1	XP_033641988.1
117302249	LOC117302249	cytidine deaminase-like	Asterias rubens	7604	NC_047079.1	18	7233263	7238735	plus	XM_033786099.1	XP_033641990.1
117302285	LOC117302285	centrosomal protein of 104 kDa-like	Asterias rubens	7604	NC_047079.1	18	7246096	7258944	plus	XM_033786158.1	XP_033642049.1
117302097	LOC117302097	gastrula zinc finger protein XlCGF7.1-like	Asterias rubens	7604	NC_047079.1	18	7264172	7266312	minus	XM_033785891.1	XP_033641782.1
117302392	LOC117302392	nephrocystin-4-like	Asterias rubens	7604	NC_047079.1	18	7272789	7291606	plus	XM_033786324.1,XM_033786325.1	XP_033642215.1,XP_033642216.1
117302628	LOC117302628	epidermal retinol dehydrogenase 2-like	Asterias rubens	7604	NC_047079.1	18	7295246	7297412	plus	XM_033786610.1	XP_033642501.1
117302726	LOC117302726	uncharacterized LOC117302726	Asterias rubens	7604	NC_047079.1	18	7367025	7373758	minus	XM_033786729.1,XM_033786730.1	XP_033642620.1,XP_033642621.1
117302497	LOC117302497	CTD nuclear envelope phosphatase 1A-like	Asterias rubens	7604	NC_047079.1	18	7374593	7382156	plus	XM_033786457.1	XP_033642348.1
117302362	LOC117302362	YEATS domain-containing protein 4-like	Asterias rubens	7604	NC_047079.1	18	7395403	7399445	minus	XM_033786283.1	XP_033642174.1
117302729	LOC117302729	putative N-acetylated-alpha-linked acidic dipeptidase	Asterias rubens	7604	NC_047079.1	18	7401315	7423830	plus	XM_033786732.1	XP_033642623.1
117302730	LOC117302730	receptor-transporting protein 4-like	Asterias rubens	7604	NC_047079.1	18	7431526	7455221	minus	XM_033786733.1,XM_033786735.1	XP_033642624.1,XP_033642626.1
117302172	LOC117302172	probable cation-transporting ATPase 13A3	Asterias rubens	7604	NC_047079.1	18	7458986	7473219	plus	XM_033785986.1,XM_033785987.1	XP_033641877.1,XP_033641878.1
117302173	LOC117302173	inactive C-alpha-formylglycine-generating enzyme 2-like	Asterias rubens	7604	NC_047079.1	18	7485098	7491298	minus	XM_033785988.1	XP_033641879.1
117302117	LOC117302117	solute carrier family 12 member 9-like	Asterias rubens	7604	NC_047079.1	18	7506194	7518130	plus	XM_033785916.1,XM_033785917.1	XP_033641807.1,XP_033641808.1
117302508	LOC117302508	probable 28S rRNA (cytosine-C(5))-methyltransferase	Asterias rubens	7604	NC_047079.1	18	7538785	7544539	plus	XM_033786470.1	XP_033642361.1
117302509	LOC117302509	transmembrane protein 222-like	Asterias rubens	7604	NC_047079.1	18	7544618	7548303	minus	XM_033786471.1	XP_033642362.1
117302723	LOC117302723	peroxisomal membrane protein PEX14-like	Asterias rubens	7604	NC_047079.1	18	7548481	7554489	plus	XM_033786726.1,XM_033786727.1	XP_033642617.1,XP_033642618.1
117302632	LOC117302632	uncharacterized LOC117302632	Asterias rubens	7604	NC_047079.1	18	7557106	7583576	plus	XM_033786613.1	XP_033642504.1
117302195	LOC117302195	tetratricopeptide repeat protein 36 homolog	Asterias rubens	7604	NC_047079.1	18	7588338	7591807	plus	XM_033786011.1	XP_033641902.1
117302196	LOC117302196	phosphatidylinositol N-acetylglucosaminyltransferase subunit P-like	Asterias rubens	7604	NC_047079.1	18	7595255	7598298	plus	XM_033786012.1	XP_033641903.1
117302197	LOC117302197	AP-2 complex subunit mu	Asterias rubens	7604	NC_047079.1	18	7605068	7611331	minus	XM_033786014.1	XP_033641905.1
117302691	LOC117302691	tumor protein 63-like	Asterias rubens	7604	NC_047079.1	18	7612382	7654741	plus	XM_033786684.1,XM_033786685.1,XM_033786686.1,XM_033786687.1,XM_033786689.1	XP_033642575.1,XP_033642576.1,XP_033642577.1,XP_033642578.1,XP_033642580.1
117302221	LOC117302221	chloride channel protein 2-like	Asterias rubens	7604	NC_047079.1	18	7671242	7697563	plus	XM_033786050.1,XM_033786051.1,XM_033786052.1	XP_033641941.1,XP_033641942.1,XP_033641943.1
117302356	LOC117302356	COP1-interactive protein 1-like	Asterias rubens	7604	NC_047079.1	18	7751527	7782587	plus	XM_033786271.1,XM_033786273.1,XM_033786274.1,XM_033786275.1,XM_033786276.1	XP_033642162.1,XP_033642164.1,XP_033642165.1,XP_033642166.1,XP_033642167.1
117302329	LOC117302329	cilia- and flagella-associated protein 74-like	Asterias rubens	7604	NC_047079.1	18	7815235	7837666	minus	XM_033786225.1	XP_033642116.1
117302335	LOC117302335	nucleolar complex protein 2 homolog	Asterias rubens	7604	NC_047079.1	18	7837754	7851305	plus	XM_033786237.1	XP_033642128.1
117302332	LOC117302332	solute carrier family 2, facilitated glucose transporter member 3-like	Asterias rubens	7604	NC_047079.1	18	7890243	7909969	minus	XM_033786234.1	XP_033642125.1
117302333	LOC117302333	lysophospholipid acyltransferase 5-like	Asterias rubens	7604	NC_047079.1	18	7922041	7929099	plus	XM_033786235.1	XP_033642126.1
117302269	LOC117302269	large subunit GTPase 1 homolog	Asterias rubens	7604	NC_047079.1	18	7937893	7945062	plus	XM_033786133.1	XP_033642024.1
117302268	LOC117302268	chromodomain-helicase-DNA-binding protein 4-like	Asterias rubens	7604	NC_047079.1	18	7944961	7981588	minus	XM_033786129.1,XM_033786130.1,XM_033786131.1,XM_033786132.1	XP_033642020.1,XP_033642021.1,XP_033642022.1,XP_033642023.1
117302719	LOC117302719	translocon-associated protein subunit gamma-like	Asterias rubens	7604	NC_047079.1	18	7987007	7991250	minus	XM_033786720.1	XP_033642611.1
117302638	LOC117302638	tyrosine decarboxylase-like	Asterias rubens	7604	NC_047079.1	18	8004873	8009704	plus	XM_033786620.1	XP_033642511.1
117302206	LOC117302206	TELO2-interacting protein 1 homolog	Asterias rubens	7604	NC_047079.1	18	8010459	8024170	plus	XM_033786023.1,XM_033786024.1	XP_033641914.1,XP_033641915.1
117302207	LOC117302207	lysosomal amino acid transporter 1 homolog	Asterias rubens	7604	NC_047079.1	18	8024164	8031518	minus	XM_033786026.1	XP_033641917.1
117302639	LOC117302639	eukaryotic translation initiation factor 4 gamma 3-like	Asterias rubens	7604	NC_047079.1	18	8039773	8060301	plus	XM_033786621.1	XP_033642512.1
117302640	LOC117302640	transmembrane protein 26-like	Asterias rubens	7604	NC_047079.1	18	8069042	8073078	plus	XM_033786623.1	XP_033642514.1
117302338	LOC117302338	E3 ubiquitin-protein ligase TRIM36-like	Asterias rubens	7604	NC_047079.1	18	8095350	8109933	plus	XM_033786244.1,XM_033786245.1	XP_033642135.1,XP_033642136.1
117302399	LOC117302399	GMP synthase [glutamine-hydrolyzing]-like	Asterias rubens	7604	NC_047079.1	18	8111132	8125288	plus	XM_033786334.1	XP_033642225.1
117302400	LOC117302400	protein phosphatase 1 regulatory subunit 7-like	Asterias rubens	7604	NC_047079.1	18	8123911	8129448	minus	XM_033786335.1	XP_033642226.1
117302401	LOC117302401	adaptin ear-binding coat-associated protein 2-like	Asterias rubens	7604	NC_047079.1	18	8129603	8137769	plus	XM_033786336.1	XP_033642227.1
117302461	LOC117302461	uncharacterized LOC117302461	Asterias rubens	7604	NC_047079.1	18	8145798	8148502	minus	XM_033786416.1	XP_033642307.1
117302459	LOC117302459	dolichyl-diphosphooligosaccharide--protein glycosyltransferase 48 kDa subunit-like	Asterias rubens	7604	NC_047079.1	18	8149122	8158438	plus	XM_033786415.1	XP_033642306.1
117302641	LOC117302641	transient receptor potential cation channel subfamily M member 1-like	Asterias rubens	7604	NC_047079.1	18	8307935	8321749	plus	XM_033786624.1	XP_033642515.1
117302208	LOC117302208	protein dispatched homolog 3-like	Asterias rubens	7604	NC_047079.1	18	8639699	8666719	plus	XM_033786027.1,XM_033786028.1,XM_033786029.1	XP_033641918.1,XP_033641919.1,XP_033641920.1
117302646	LOC117302646	ski oncogene-like	Asterias rubens	7604	NC_047079.1	18	8719489	8723212	plus	XM_033786630.1	XP_033642521.1
117302230	LOC117302230	rho guanine nucleotide exchange factor 10-like	Asterias rubens	7604	NC_047079.1	18	8802743	8866921	minus	XM_033786068.1,XM_033786069.1,XM_033786070.1,XM_033786071.1,XM_033786073.1	XP_033641959.1,XP_033641960.1,XP_033641961.1,XP_033641962.1,XP_033641964.1
117302232	LOC117302232	F-actin-capping protein subunit beta-like	Asterias rubens	7604	NC_047079.1	18	8868053	8874336	plus	XM_033786075.1	XP_033641966.1
117302231	LOC117302231	DNA ligase 3-like	Asterias rubens	7604	NC_047079.1	18	8874617	8904509	minus	XM_033786074.1	XP_033641965.1
117302407	LOC117302407	Somatostatin 2	Asterias rubens	7604	NC_047079.1	18	8907785	8939261	minus	XM_033786343.1	XP_033642234.1
117302224	LOC117302224	endothelin-converting enzyme 2-like	Asterias rubens	7604	NC_047079.1	18	8974939	9022216	plus	XM_033786055.1,XM_033786056.1	XP_033641946.1,XP_033641947.1
117302648	LOC117302648	leucine-rich repeat-containing protein 4C-like	Asterias rubens	7604	NC_047079.1	18	9027165	9059942	plus	XM_033786632.1	XP_033642523.1
117302323	LOC117302323	procollagen-lysine,2-oxoglutarate 5-dioxygenase 1-like	Asterias rubens	7604	NC_047079.1	18	9070920	9096482	minus	XM_033786220.1	XP_033642111.1
117302751	LOC117302751	guanine nucleotide-binding protein subunit beta-1	Asterias rubens	7604	NC_047079.1	18	9098341	9127266	minus	XM_033786771.1	XP_033642662.1
117302451	LOC117302451	caspase-3-like	Asterias rubens	7604	NC_047079.1	18	9131373	9138816	plus	XM_033786405.1	XP_033642296.1
117302387	LOC117302387	ubiquitin carboxyl-terminal hydrolase 5-like	Asterias rubens	7604	NC_047079.1	18	9211344	9224188	plus	XM_033786317.1	XP_033642208.1
117302147	LOC117302147	probable cation-transporting ATPase 13A3	Asterias rubens	7604	NC_047079.1	18	9313508	9337628	minus	XM_033785950.1,XM_033785951.1	XP_033641841.1,XP_033641842.1
117302498	LOC117302498	octopamine receptor 1-like	Asterias rubens	7604	NC_047079.1	18	9467266	9469688	plus	XM_033786458.1	XP_033642349.1
117302292	LOC117302292	arginine-glutamic acid dipeptide repeats protein-like	Asterias rubens	7604	NC_047079.1	18	9571012	9589047	minus	XM_033786167.1	XP_033642058.1
117302562	LOC117302562	beta-1,3-galactosyltransferase 2-like	Asterias rubens	7604	NC_047079.1	18	9589436	9620252	plus	XM_033786538.1,XR_004520445.1	XP_033642429.1
117302398	LOC117302398	E3 ubiquitin-protein ligase MIB2-like	Asterias rubens	7604	NC_047079.1	18	9684275	9702431	minus	XM_033786330.1,XM_033786331.1,XM_033786332.1	XP_033642221.1,XP_033642222.1,XP_033642223.1
117302105	LOC117302105	agrin-like	Asterias rubens	7604	NC_047079.1	18	9711937	9759898	minus	XM_033785901.1,XM_033785902.1,XM_033785903.1	XP_033641792.1,XP_033641793.1,XP_033641794.1
117302385	LOC117302385	60S ribosomal protein L22-like	Asterias rubens	7604	NC_047079.1	18	9814951	9817969	plus	XM_033786315.1	XP_033642206.1
117302744	LOC117302744	inhibitor of growth protein 4-like	Asterias rubens	7604	NC_047079.1	18	9819511	9825538	plus	XM_033786759.1	XP_033642650.1
117302655	LOC117302655	neuralized-like protein 4	Asterias rubens	7604	NC_047079.1	18	9827215	9848017	plus	XM_033786637.1	XP_033642528.1
117302614	LOC117302614	coiled-coil domain-containing protein 150-like	Asterias rubens	7604	NC_047079.1	18	9941016	9996672	plus	XM_033786593.1,XM_033786594.1	XP_033642484.1,XP_033642485.1
117302203	LOC117302203	segment polarity protein dishevelled homolog DVL-3-like	Asterias rubens	7604	NC_047079.1	18	10050483	10104624	minus	XM_033786020.1,XM_033786021.1	XP_033641911.1,XP_033641912.1
117302318	LOC117302318	general transcription factor IIH subunit 2-like	Asterias rubens	7604	NC_047079.1	18	10104976	10114335	plus	XM_033786213.1,XM_033786214.1	XP_033642104.1,XP_033642105.1
117302294	LOC117302294	basement membrane-specific heparan sulfate proteoglycan core protein-like	Asterias rubens	7604	NC_047079.1	18	10163049	10285239	minus	XM_033786170.1,XM_033786171.1,XM_033786172.1,XM_033786173.1	XP_033642061.1,XP_033642062.1,XP_033642063.1,XP_033642064.1
117302276	LOC117302276	major facilitator superfamily domain-containing protein 8-like	Asterias rubens	7604	NC_047079.1	18	10298544	10309467	plus	XM_033786140.1,XM_033786141.1	XP_033642031.1,XP_033642032.1
117302764	LOC117302764	solute carrier family 25 member 35-like	Asterias rubens	7604	NC_047079.1	18	10353200	10356800	plus	XM_033786784.1,XM_033786785.1	XP_033642675.1,XP_033642676.1
117302234	LOC117302234	COP9 signalosome complex subunit 7b-like	Asterias rubens	7604	NC_047079.1	18	10374277	10380646	plus	XM_033786077.1,XM_033786078.1	XP_033641968.1,XP_033641969.1
117302123	LOC117302123	mitochondrial division protein 1-like	Asterias rubens	7604	NC_047079.1	18	10381872	10387583	minus	XM_033785923.1	XP_033641814.1
117302368	LOC117302368	uncharacterized LOC117302368	Asterias rubens	7604	NC_047079.1	18	10568099	10574558	plus	XM_033786291.1	XP_033642182.1
117302305	LOC117302305	myeloid leukemia factor 2-like	Asterias rubens	7604	NC_047079.1	18	10604504	10610312	plus	XM_033786195.1	XP_033642086.1
117302306	LOC117302306	uncharacterized LOC117302306	Asterias rubens	7604	NC_047079.1	18	10610655	10616196	minus	XM_033786196.1,XM_033786197.1,XM_033786198.1	XP_033642087.1,XP_033642088.1,XP_033642089.1
117302227	LOC117302227	5'-3' exoribonuclease 1-like	Asterias rubens	7604	NC_047079.1	18	10617665	10657804	plus	XM_033786062.1	XP_033641953.1
117302743	LOC117302743	coiled-coil domain-containing protein 63-like	Asterias rubens	7604	NC_047079.1	18	10688297	10694807	plus	XM_033786757.1,XM_033786758.1	XP_033642648.1,XP_033642649.1
117302328	LOC117302328	mitochondrial 2-oxoglutarate/malate carrier protein-like	Asterias rubens	7604	NC_047079.1	18	10696281	10705333	minus	XM_033786224.1	XP_033642115.1
117302349	LOC117302349	F-box only protein 42-like	Asterias rubens	7604	NC_047079.1	18	10802240	10807619	minus	XM_033786265.1	XP_033642156.1
117302774	LOC117302774	ciliogenesis and planar polarity effector 2-like	Asterias rubens	7604	NC_047079.1	18	10808281	10811553	plus	XM_033786808.1	XP_033642699.1
117302775	LOC117302775	D-2-hydroxyglutarate dehydrogenase, mitochondrial-like	Asterias rubens	7604	NC_047079.1	18	10811806	10818390	plus	XM_033786809.1,XM_033786810.1	XP_033642700.1,XP_033642701.1
117302515	LOC117302515	mitotic spindle assembly checkpoint protein MAD2B-like	Asterias rubens	7604	NC_047079.1	18	10905290	10914882	plus	XM_033786480.1,XM_033786482.1	XP_033642371.1,XP_033642373.1
117302663	LOC117302663	serine/threonine-protein kinase mTOR-like	Asterias rubens	7604	NC_047079.1	18	11001220	11039568	minus	XM_033786646.1	XP_033642537.1
117302098	LOC117302098	ubiA prenyltransferase domain-containing protein 1-like	Asterias rubens	7604	NC_047079.1	18	11039868	11042007	plus	XM_033785892.1,XM_033785893.1	XP_033641783.1,XP_033641784.1
117302772	LOC117302772	serine--pyruvate aminotransferase-like	Asterias rubens	7604	NC_047079.1	18	11099829	11131708	plus	XM_033786797.1,XM_033786798.1	XP_033642688.1,XP_033642689.1
117302667	LOC117302667	high affinity cGMP-specific 3',5'-cyclic phosphodiesterase 9A-like	Asterias rubens	7604	NC_047079.1	18	11189839	11268119	plus	XM_033786649.1	XP_033642540.1
117302381	LOC117302381	chloride transport protein 6-like	Asterias rubens	7604	NC_047079.1	18	11311414	11329231	minus	XM_033786309.1	XP_033642200.1
117302669	LOC117302669	monocarboxylate transporter 12-like	Asterias rubens	7604	NC_047079.1	18	11349174	11351871	plus	XM_033786652.1	XP_033642543.1
117302386	LOC117302386	zinc finger MYND domain-containing protein 12-like	Asterias rubens	7604	NC_047079.1	18	11383740	11389291	plus	XM_033786316.1	XP_033642207.1
117302419	LOC117302419	succinate dehydrogenase [ubiquinone] iron-sulfur subunit, mitochondrial-like	Asterias rubens	7604	NC_047079.1	18	11395922	11403109	plus	XM_033786359.1	XP_033642250.1
117302756	LOC117302756	uncharacterized LOC117302756	Asterias rubens	7604	NC_047079.1	18	11471425	11489296	plus	XM_033786775.1	XP_033642666.1
117302312	LOC117302312	protein phosphatase 1 regulatory subunit 7-like	Asterias rubens	7604	NC_047079.1	18	11551229	11556950	minus	XM_033786205.1	XP_033642096.1
117302314	LOC117302314	ATPase family AAA domain-containing protein 3-A-like	Asterias rubens	7604	NC_047079.1	18	11557043	11568847	plus	XM_033786208.1	XP_033642099.1
117302315	LOC117302315	E3 ubiquitin-protein ligase RGLG4-like	Asterias rubens	7604	NC_047079.1	18	11569740	11573003	minus	XM_033786209.1,XM_033786210.1	XP_033642100.1,XP_033642101.1
117302370	LOC117302370	deoxynucleoside kinase-like	Asterias rubens	7604	NC_047079.1	18	11573762	11575552	plus	XM_033786293.1,XM_033786294.1,XM_033786295.1	XP_033642184.1,XP_033642185.1,XP_033642186.1
117302120	LOC117302120	ankyrin-1-like	Asterias rubens	7604	NC_047079.1	18	11577689	11593333	plus	XM_033785919.1	XP_033641810.1
117302351	LOC117302351	transcription initiation factor TFIID subunit 10-like	Asterias rubens	7604	NC_047079.1	18	11597225	11600842	minus	XM_033786267.1	XP_033642158.1
117302350	LOC117302350	28S ribosomal protein S22, mitochondrial-like	Asterias rubens	7604	NC_047079.1	18	11600906	11607409	plus	XM_033786266.1	XP_033642157.1
117302783	LOC117302783	elongator complex protein 5-like	Asterias rubens	7604	NC_047079.1	18	11608686	11615745	minus	XM_033786816.1	XP_033642707.1
117302694	LOC117302694	uncharacterized protein C1orf158 homolog	Asterias rubens	7604	NC_047079.1	18	11619558	11623888	plus	XM_033786691.1	XP_033642582.1
117302674	LOC117302674	nucleoside diphosphate-linked moiety X motif 8-like	Asterias rubens	7604	NC_047079.1	18	11623958	11627082	minus	XM_033786657.1	XP_033642548.1
117302266	LOC117302266	exocyst complex component 8-like	Asterias rubens	7604	NC_047079.1	18	11641183	11655542	plus	XM_033786125.1,XM_033786126.1,XM_033786127.1	XP_033642016.1,XP_033642017.1,XP_033642018.1
117302452	LOC117302452	delta-1-pyrroline-5-carboxylate dehydrogenase, mitochondrial-like	Asterias rubens	7604	NC_047079.1	18	11661368	11675505	plus	XM_033786406.1	XP_033642297.1
117302521	LOC117302521	calmodulin-binding transcription activator 2-like	Asterias rubens	7604	NC_047079.1	18	11702858	11762361	minus	XM_033786490.1,XM_033786491.1,XM_033786492.1	XP_033642381.1,XP_033642382.1,XP_033642383.1
117302223	LOC117302223	lisH domain-containing protein ARMC9-like	Asterias rubens	7604	NC_047079.1	18	11830311	11859265	minus	XM_033786054.1	XP_033641945.1
117302222	LOC117302222	peptidyl-prolyl cis-trans isomerase H-like	Asterias rubens	7604	NC_047079.1	18	11859358	11865458	plus	XM_033786053.1	XP_033641944.1
117302465	LOC117302465	Y-box-binding protein 1-like	Asterias rubens	7604	NC_047079.1	18	11865859	11873051	minus	XM_033786420.1	XP_033642311.1
117302733	LOC117302733	eukaryotic translation initiation factor 5A-2-like	Asterias rubens	7604	NC_047079.1	18	11874088	11883261	plus	XM_033786738.1,XM_033786739.1	XP_033642629.1,XP_033642630.1
117302144	LOC117302144	alpha-2A adrenergic receptor-like	Asterias rubens	7604	NC_047079.1	18	11900410	11921267	minus	XM_033785945.1	XP_033641836.1
117302372	LOC117302372	riboflavin-binding protein-like	Asterias rubens	7604	NC_047079.1	18	11929374	11932319	minus	XM_033786296.1	XP_033642187.1
117302375	LOC117302375	dol-P-Man:Man(5)GlcNAc(2)-PP-Dol alpha-1,3-mannosyltransferase-like	Asterias rubens	7604	NC_047079.1	18	11932557	11946753	plus	XM_033786301.1	XP_033642192.1
117302533	LOC117302533	pleckstrin homology domain-containing family M member 2-like	Asterias rubens	7604	NC_047079.1	18	12054641	12073071	minus	XM_033786510.1	XP_033642401.1
117302235	LOC117302235	PR domain zinc finger protein 2-like	Asterias rubens	7604	NC_047079.1	18	12077886	12098275	plus	XM_033786079.1,XM_033786080.1	XP_033641970.1,XP_033641971.1
117302505	LOC117302505	cyclin-dependent kinase 11B-like	Asterias rubens	7604	NC_047079.1	18	12139084	12152439	minus	XM_033786467.1,XM_033786468.1	XP_033642358.1,XP_033642359.1
117302740	LOC117302740	tumor protein p63-regulated gene 1-like protein	Asterias rubens	7604	NC_047079.1	18	12152828	12163744	plus	XM_033786750.1,XM_033786751.1	XP_033642641.1,XP_033642642.1
117302402	LOC117302402	peroxisome biogenesis factor 2-like	Asterias rubens	7604	NC_047079.1	18	12244518	12250114	minus	XM_033786337.1	XP_033642228.1
117302287	LOC117302287	rootletin-like	Asterias rubens	7604	NC_047079.1	18	12255579	12301464	plus	XM_033786161.1,XM_033786162.1,XM_033786163.1,XM_033786164.1	XP_033642052.1,XP_033642053.1,XP_033642054.1,XP_033642055.1
117302679	LOC117302679	toll-like receptor 7	Asterias rubens	7604	NC_047079.1	18	12312494	12315568	minus	XM_033786670.1	XP_033642561.1
117302711	LOC117302711	D-glucuronyl C5-epimerase B-like	Asterias rubens	7604	NC_047079.1	18	12378801	12394244	minus	XM_033786710.1,XM_033786712.1	XP_033642601.1,XP_033642603.1
117302307	LOC117302307	translocation protein SEC62-like	Asterias rubens	7604	NC_047079.1	18	12397256	12411998	minus	XM_033786199.1	XP_033642090.1
117302360	LOC117302360	7SK snRNA methylphosphate capping enzyme-like	Asterias rubens	7604	NC_047079.1	18	12487965	12496737	plus	XM_033786281.1,XM_033786282.1	XP_033642172.1,XP_033642173.1
117302718	LOC117302718	dnaJ homolog subfamily C member 16-like	Asterias rubens	7604	NC_047079.1	18	12506291	12527427	minus	XM_033786719.1	XP_033642610.1
117302355	LOC117302355	beta-1,3-galactosyltransferase 6-like	Asterias rubens	7604	NC_047079.1	18	12548282	12551790	plus	XM_033786270.1	XP_033642161.1
117302103	LOC117302103	45 kDa calcium-binding protein-like	Asterias rubens	7604	NC_047079.1	18	12559449	12571816	minus	XM_033785898.1	XP_033641789.1
117302389	LOC117302389	protein transport protein SFT2-like	Asterias rubens	7604	NC_047079.1	18	12656954	12664837	minus	XM_033786318.1,XM_033786319.1	XP_033642209.1,XP_033642210.1
117302695	LOC117302695	exosome component 10-like	Asterias rubens	7604	NC_047079.1	18	12664990	12688506	plus	XM_033786692.1	XP_033642583.1
117302080	LOC117302080	nuclear receptor subfamily 0 group B member 2-like	Asterias rubens	7604	NC_047079.1	18	12705496	12716102	minus	XM_033785877.1,XM_033785878.1	XP_033641768.1,XP_033641769.1
117302309	LOC117302309	25S rRNA (cytosine-C(5))-methyltransferase nop2-like	Asterias rubens	7604	NC_047079.1	18	12730261	12748480	plus	XM_033786202.1	XP_033642093.1
117302483	LOC117302483	signal peptidase complex subunit 1-like	Asterias rubens	7604	NC_047079.1	18	12775443	12781650	plus	XM_033786438.1	XP_033642329.1
117345403	LOC117345403	pre-mRNA 3' end processing protein WDR33-like	Pecten maximus	6579	NC_047030.1	16	310489	345374	minus	XM_033908476.1	XP_033764367.1
117345108	LOC117345108	RNA polymerase II subunit A C-terminal domain phosphatase SSU72-like	Pecten maximus	6579	NC_047030.1	16	345607	369824	plus	XM_033908063.1	XP_033763954.1
117345112	LOC117345112	transient receptor potential cation channel subfamily M member 1-like	Pecten maximus	6579	NC_047030.1	16	520726	541218	minus	XM_033908068.1	XP_033763959.1
117344595	LOC117344595	probable cation-transporting ATPase 13A3	Pecten maximus	6579	NC_047030.1	16	597213	675454	minus	XM_033907398.1	XP_033763289.1
117314806	LOC117314806	kinesin-like protein unc-104	Pecten maximus	6579	NC_047030.1	16	715924	808539	plus	XM_033868910.1,XM_033868911.1,XM_033868912.1,XM_033868913.1	XP_033724801.1,XP_033724802.1,XP_033724803.1,XP_033724804.1
117344831	LOC117344831	7SK snRNA methylphosphate capping enzyme-like	Pecten maximus	6579	NC_047030.1	16	832323	840956	minus	XM_033907670.1	XP_033763561.1
117344830	LOC117344830	uncharacterized LOC117344830	Pecten maximus	6579	NC_047030.1	16	841039	864064	plus	XM_033907667.1,XM_033907668.1,XM_033907669.1	XP_033763558.1,XP_033763559.1,XP_033763560.1
117344846	LOC117344846	mitochondrial 2-oxoglutarate/malate carrier protein-like	Pecten maximus	6579	NC_047030.1	16	929561	947178	plus	XM_033907695.1	XP_033763586.1
117345266	LOC117345266	protein/nucleic acid deglycase DJ-1-like	Pecten maximus	6579	NC_047030.1	16	953223	965927	minus	XM_033908312.1	XP_033764203.1
117345259	LOC117345259	forkhead-associated domain-containing protein 1-like	Pecten maximus	6579	NC_047030.1	16	966177	1004530	plus	XM_033908300.1	XP_033764191.1
117345262	LOC117345262	dnaJ homolog subfamily C member 11-like	Pecten maximus	6579	NC_047030.1	16	1008084	1070171	minus	XM_033908307.1	XP_033764198.1
117345261	LOC117345261	chordin-like	Pecten maximus	6579	NC_047030.1	16	1098853	1191146	plus	XM_033908306.1	XP_033764197.1
117345258	LOC117345258	uncharacterized LOC117345258	Pecten maximus	6579	NC_047030.1	16	1232581	1357869	plus	XM_033908292.1,XM_033908294.1,XM_033908295.1,XM_033908296.1,XM_033908297.1,XM_033908298.1,XM_033908299.1	XP_033764183.1,XP_033764185.1,XP_033764186.1,XP_033764187.1,XP_033764188.1,XP_033764189.1,XP_033764190.1
117345260	LOC117345260	uncharacterized LOC117345260	Pecten maximus	6579	NC_047030.1	16	1391817	1440032	plus	XM_033908301.1,XM_033908302.1,XM_033908304.1,XM_033908305.1	XP_033764192.1,XP_033764193.1,XP_033764195.1,XP_033764196.1
117344613	LOC117344613	nephrocystin-4-like	Pecten maximus	6579	NC_047030.1	16	1674372	1749085	minus	XM_033907426.1,XM_033907427.1,XM_033907428.1,XM_033907429.1,XM_033907431.1	XP_033763317.1,XP_033763318.1,XP_033763319.1,XP_033763320.1,XP_033763322.1
117344615	LOC117344615	phosphatidylinositol N-acetylglucosaminyltransferase subunit P-like	Pecten maximus	6579	NC_047030.1	16	1751663	1757827	plus	XM_033907432.1	XP_033763323.1
117344521	LOC117344521	YEATS domain-containing protein 4-like	Pecten maximus	6579	NC_047030.1	16	2236205	2246934	minus	XM_033907284.1,XM_033907285.1,XM_033907286.1	XP_033763175.1,XP_033763176.1,XP_033763177.1
117314663	LOC117314663	zinc finger protein 793-like	Pecten maximus	6579	NC_047030.1	16	2331983	2638471	plus	XM_033868744.1,XM_033868745.1,XM_033868746.1,XR_004529560.1	XP_033724635.1,XP_033724636.1,XP_033724637.1
117344465	LOC117344465	calsyntenin-1-like	Pecten maximus	6579	NC_047030.1	16	2963094	3027328	plus	XM_033907210.1,XM_033907211.1	XP_033763101.1,XP_033763102.1
117345318	LOC117345318	peptidyl-prolyl cis-trans isomerase H-like	Pecten maximus	6579	NC_047030.1	16	3345311	3353716	plus	XM_033908386.1	XP_033764277.1
117314639	LOC117314639	receptor-transporting protein 3-like	Pecten maximus	6579	NC_047030.1	16	3688179	3721016	plus	XM_033868718.1	XP_033724609.1
117314650	LOC117314650	serine/threonine-protein kinase mTOR-like	Pecten maximus	6579	NC_047030.1	16	4176067	4226025	minus	XM_033868725.1	XP_033724616.1
117314652	LOC117314652	ubiA prenyltransferase domain-containing protein 1 homolog	Pecten maximus	6579	NC_047030.1	16	4226221	4228196	plus	XM_033868728.1	XP_033724619.1
117314653	LOC117314653	E3 ubiquitin-protein ligase TRAIP-like	Pecten maximus	6579	NC_047030.1	16	4234646	4240825	plus	XM_033868729.1	XP_033724620.1
117314546	LOC117314546	uncharacterized LOC117314546	Pecten maximus	6579	NC_047030.1	16	4418123	4422656	minus	XM_033868610.1	XP_033724501.1
117344621	LOC117344621	delta-1-pyrroline-5-carboxylate dehydrogenase, mitochondrial-like	Pecten maximus	6579	NC_047030.1	16	4495062	4524457	plus	XM_033907441.1	XP_033763332.1
117314719	LOC117314719	inositol 2-dehydrogenase-like	Pecten maximus	6579	NC_047030.1	16	4885138	4898082	minus	XM_033868810.1	XP_033724701.1
117314575	LOC117314575	xyloside xylosyltransferase 1-like	Pecten maximus	6579	NC_047030.1	16	4905623	4912923	minus	XM_033868642.1	XP_033724533.1
117345044	LOC117345044	uncharacterized LOC117345044	Pecten maximus	6579	NC_047030.1	16	4913453	4924701	plus	XM_033907982.1,XM_033907983.1	XP_033763873.1,XP_033763874.1
117345043	LOC117345043	exosome component 10-like	Pecten maximus	6579	NC_047030.1	16	4926052	4950990	minus	XM_033907981.1	XP_033763872.1
117314550	LOC117314550	arylsulfatase B-like	Pecten maximus	6579	NC_047030.1	16	5092454	5104532	minus	XM_033868618.1	XP_033724509.1
117344555	LOC117344555	39S ribosomal protein L20, mitochondrial-like	Pecten maximus	6579	NC_047030.1	16	5107642	5113448	minus	XM_033907337.1	XP_033763228.1
117344556	LOC117344556	6-phosphogluconate dehydrogenase, decarboxylating-like	Pecten maximus	6579	NC_047030.1	16	5113731	5145420	plus	XM_033907339.1,XM_033907340.1	XP_033763230.1,XP_033763231.1
117345002	LOC117345002	adipolin-like	Pecten maximus	6579	NC_047030.1	16	5183415	5250181	plus	XM_033907918.1	XP_033763809.1
117345003	LOC117345003	alkaline phosphatase-like	Pecten maximus	6579	NC_047030.1	16	5254533	5269705	plus	XM_033907921.1,XM_033907922.1,XM_033907923.1	XP_033763812.1,XP_033763813.1,XP_033763814.1
117344519	LOC117344519	phospholipid scramblase 2-like	Pecten maximus	6579	NC_047030.1	16	5627774	5662190	minus	XM_033907280.1,XM_033907281.1,XM_033907282.1	XP_033763171.1,XP_033763172.1,XP_033763173.1
117344895	LOC117344895	alpha-1D adrenergic receptor-like	Pecten maximus	6579	NC_047030.1	16	5711432	5741761	plus	XM_033907766.1	XP_033763657.1
117344896	LOC117344896	ATPase family AAA domain-containing protein 3-B-like	Pecten maximus	6579	NC_047030.1	16	5742783	5758695	minus	XM_033907767.1	XP_033763658.1
117344535	LOC117344535	zinc finger protein 595-like	Pecten maximus	6579	NC_047030.1	16	5844078	5849777	minus	XM_033907306.1	XP_033763197.1
117344545	LOC117344545	uncharacterized LOC117344545	Pecten maximus	6579	NC_047030.1	16	6015605	6038737	plus	XM_033907321.1,XM_033907322.1,XM_033907323.1	XP_033763212.1,XP_033763213.1,XP_033763214.1
117345162	LOC117345162	translocation protein SEC62-like	Pecten maximus	6579	NC_047030.1	16	6092101	6124188	plus	XM_033908160.1,XM_033908161.1,XM_033908162.1,XM_033908164.1	XP_033764051.1,XP_033764052.1,XP_033764053.1,XP_033764055.1
117345009	LOC117345009	leucine-rich repeat-containing protein 23-like	Pecten maximus	6579	NC_047030.1	16	6356860	6368683	minus	XM_033907930.1,XM_033907931.1	XP_033763821.1,XP_033763822.1
117345007	LOC117345007	zinc finger protein castor homolog 1-like	Pecten maximus	6579	NC_047030.1	16	6382352	6412917	plus	XM_033907927.1	XP_033763818.1
117345008	LOC117345008	leucine-rich repeat and fibronectin type-III domain-containing protein 5-like	Pecten maximus	6579	NC_047030.1	16	6422518	6427059	minus	XM_033907929.1,XR_004536320.1,XR_004536321.1	XP_033763820.1
117345425	LOC117345425	WD repeat-containing protein WRAP73-like	Pecten maximus	6579	NC_047030.1	16	6569891	6622809	minus	XM_033908504.1	XP_033764395.1
117345424	LOC117345424	cellular tumor antigen p53-like	Pecten maximus	6579	NC_047030.1	16	6597138	6643935	plus	XM_033908499.1,XM_033908500.1,XM_033908501.1,XM_033908503.1	XP_033764390.1,XP_033764391.1,XP_033764392.1,XP_033764394.1
117345426	LOC117345426	chloride channel protein 2-like	Pecten maximus	6579	NC_047030.1	16	6650827	6707954	plus	XM_033908505.1,XM_033908506.1,XM_033908507.1,XM_033908508.1,XM_033908509.1	XP_033764396.1,XP_033764397.1,XP_033764398.1,XP_033764399.1,XP_033764400.1
117345427	LOC117345427	uncharacterized LOC117345427	Pecten maximus	6579	NC_047030.1	16	6715046	6720532	plus	XM_033908510.1	XP_033764401.1
117345428	LOC117345428	Y-box factor homolog	Pecten maximus	6579	NC_047030.1	16	6724312	6729933	minus	XM_033908512.1	XP_033764403.1
117345090	LOC117345090	integrin-linked kinase-associated serine/threonine phosphatase 2C-like	Pecten maximus	6579	NC_047030.1	16	6804838	6823817	plus	XM_033908036.1,XM_033908037.1,XM_033908038.1	XP_033763927.1,XP_033763928.1,XP_033763929.1
117344862	LOC117344862	coiled-coil domain-containing protein 63-like	Pecten maximus	6579	NC_047030.1	16	7013849	7025789	plus	XM_033907715.1,XM_033907716.1	XP_033763606.1,XP_033763607.1
117314844	LOC117314844	cyclin-L1-like	Pecten maximus	6579	NC_047030.1	16	7302920	7314729	minus	XM_033868964.1	XP_033724855.1
117345320	LOC117345320	45 kDa calcium-binding protein-like	Pecten maximus	6579	NC_047030.1	16	7315373	7333312	plus	XM_033908388.1	XP_033764279.1
117345322	LOC117345322	sigma non-opioid intracellular receptor 1-like	Pecten maximus	6579	NC_047030.1	16	7339619	7344311	minus	XM_033908389.1	XP_033764280.1
117345323	LOC117345323	uncharacterized LOC117345323 Allatostatin-C	Pecten maximus	6579	NC_047030.1	16	7382580	7426049	plus	XM_033908390.1	XP_033764281.1
117344918	LOC117344918	histone-lysine N-methyltransferase PRDM16-like	Pecten maximus	6579	NC_047030.1	16	7517071	7656957	plus	XM_033907802.1	XP_033763693.1
117345190	LOC117345190	GMP synthase [glutamine-hydrolyzing]-like	Pecten maximus	6579	NC_047030.1	16	7990349	8015133	plus	XM_033908195.1	XP_033764086.1
117314805	LOC117314805	protein phosphatase 1 regulatory subunit 7-like	Pecten maximus	6579	NC_047030.1	16	8023550	8032390	minus	XM_033868909.1	XP_033724800.1
117314717	LOC117314717	tumor protein p63-regulated gene 1-like protein	Pecten maximus	6579	NC_047030.1	16	8035165	8049234	plus	XM_033868807.1,XM_033868808.1	XP_033724698.1,XP_033724699.1
117314718	LOC117314718	pre-mRNA-splicing factor SPF27-like	Pecten maximus	6579	NC_047030.1	16	8058968	8063838	plus	XM_033868809.1	XP_033724700.1
117345023	LOC117345023	peroxisomal membrane protein PEX14-like	Pecten maximus	6579	NC_047030.1	16	8130540	8139754	minus	XM_033907949.1,XM_033907950.1	XP_033763840.1,XP_033763841.1
117345039	LOC117345039	putative tRNA (cytidine(32)/guanosine(34)-2'-O)-methyltransferase	Pecten maximus	6579	NC_047030.1	16	8402358	8410815	plus	XM_033907972.1,XM_033907973.1,XM_033907974.1	XP_033763863.1,XP_033763864.1,XP_033763865.1
117344532	LOC117344532	protein dispatched homolog 3-like	Pecten maximus	6579	NC_047030.1	16	8589560	8610916	minus	XM_033907302.1	XP_033763193.1
117344578	LOC117344578	aromatic-L-amino-acid decarboxylase-like	Pecten maximus	6579	NC_047030.1	16	8639417	8683792	minus	XM_033907368.1,XM_033907369.1,XM_033907370.1	XP_033763259.1,XP_033763260.1,XP_033763261.1
117344581	LOC117344581	lipoma-preferred partner homolog	Pecten maximus	6579	NC_047030.1	16	8702648	8717000	plus	XM_033907372.1,XR_004536216.1	XP_033763263.1
117344584	LOC117344584	beta-1,3-galactosyltransferase 6-like	Pecten maximus	6579	NC_047030.1	16	8733072	8735920	plus	XM_033907377.1	XP_033763268.1
117344585	LOC117344585	synaptobrevin-like	Pecten maximus	6579	NC_047030.1	16	8744430	8769131	minus	XM_033907378.1,XM_033907379.1,XM_033907380.1,XM_033907381.1,XM_033907382.1,XM_033907383.1,XM_033907384.1,XM_033907387.1	XP_033763269.1,XP_033763270.1,XP_033763271.1,XP_033763272.1,XP_033763273.1,XP_033763274.1,XP_033763275.1,XP_033763278.1
117344997	LOC117344997	eukaryotic translation initiation factor 5A-1-like	Pecten maximus	6579	NC_047030.1	16	8812892	8831676	plus	XM_033907910.1,XM_033907911.1,XM_033907912.1,XM_033907913.1,XM_033907914.1	XP_033763801.1,XP_033763802.1,XP_033763803.1,XP_033763804.1,XP_033763805.1
117344998	LOC117344998	soluble scavenger receptor cysteine-rich domain-containing protein SSC5D-like	Pecten maximus	6579	NC_047030.1	16	8839038	8853585	minus	XM_033907915.1	XP_033763806.1
117345000	LOC117345000	uncharacterized LOC117345000	Pecten maximus	6579	NC_047030.1	16	8875706	8884430	minus	XM_033907916.1	XP_033763807.1
117345390	LOC117345390	dol-P-Man:Man(5)GlcNAc(2)-PP-Dol alpha-1,3-mannosyltransferase-like	Pecten maximus	6579	NC_047030.1	16	8884523	8895654	plus	XM_033908464.1	XP_033764355.1
117345122	LOC117345122	5-hydroxytryptamine receptor 1-like	Pecten maximus	6579	NC_047030.1	16	8918335	8968209	minus	XM_033908081.1,XM_033908083.1	XP_033763972.1,XP_033763974.1
117344925	LOC117344925	transcription factor HES-1-B-like	Pecten maximus	6579	NC_047030.1	16	9225334	9227593	minus	XM_033907808.1	XP_033763699.1
117345274	LOC117345274	beta-1,3-galactosyltransferase 1-like	Pecten maximus	6579	NC_047030.1	16	10333752	10340254	minus	XM_033908321.1	XP_033764212.1
117345314	LOC117345314	uncharacterized LOC117345314	Pecten maximus	6579	NC_047030.1	16	10427123	10430234	plus	XM_033908383.1	XP_033764274.1
117345315	LOC117345315	uncharacterized LOC117345315	Pecten maximus	6579	NC_047030.1	16	10430313	10432536	minus	XM_033908384.1	XP_033764275.1
117345104	LOC117345104	solute carrier family 2, facilitated glucose transporter member 1-like	Pecten maximus	6579	NC_047030.1	16	10731642	10753655	minus	XM_033908057.1	XP_033763948.1
117344994	LOC117344994	dynamin-like 120 kDa protein, mitochondrial	Pecten maximus	6579	NC_047030.1	16	10946089	10978477	minus	XM_033907904.1,XM_033907905.1	XP_033763795.1,XP_033763796.1
117345387	LOC117345387	general transcription factor IIH subunit 2-like	Pecten maximus	6579	NC_047030.1	16	10981376	11003209	plus	XM_033908461.1	XP_033764352.1
117345004	LOC117345004	26S proteasome regulatory subunit 7	Pecten maximus	6579	NC_047030.1	16	11098861	11115296	minus	XM_033907924.1	XP_033763815.1
117345292	LOC117345292	ATP-binding cassette sub-family F member 3-like	Pecten maximus	6579	NC_047030.1	16	11247911	11278291	minus	XM_033908351.1	XP_033764242.1
117344643	LOC117344643	TELO2-interacting protein 1 homolog	Pecten maximus	6579	NC_047030.1	16	11407175	11445712	minus	XM_033907469.1	XP_033763360.1
117345075	LOC117345075	phenylalanine--tRNA ligase beta subunit-like	Pecten maximus	6579	NC_047030.1	16	11445854	11461604	plus	XM_033908017.1	XP_033763908.1
117344478	LOC117344478	activated Cdc42 kinase-like	Pecten maximus	6579	NC_047030.1	16	11576600	11708362	plus	XM_033907224.1,XM_033907225.1,XM_033907227.1,XM_033907228.1,XM_033907229.1,XM_033907230.1,XM_033907231.1,XM_033907232.1,XM_033907233.1,XM_033907234.1,XR_004536197.1	XP_033763115.1,XP_033763116.1,XP_033763118.1,XP_033763119.1,XP_033763120.1,XP_033763121.1,XP_033763122.1,XP_033763123.1,XP_033763124.1,XP_033763125.1
117344482	LOC117344482	GRB10-interacting GYF protein 2-like	Pecten maximus	6579	NC_047030.1	16	11720786	11755739	plus	XM_033907236.1	XP_033763127.1
117344483	LOC117344483	uncharacterized LOC117344483	Pecten maximus	6579	NC_047030.1	16	11759908	11791508	minus	XM_033907237.1	XP_033763128.1
117344490	LOC117344490	28S ribosomal protein S22, mitochondrial-like	Pecten maximus	6579	NC_047030.1	16	11858595	11873069	minus	XM_033907246.1	XP_033763137.1
117344492	LOC117344492	F-box only protein 42-like	Pecten maximus	6579	NC_047030.1	16	11887742	11896536	minus	XM_033907248.1	XP_033763139.1
117344495	LOC117344495	ER membrane protein complex subunit 1-like	Pecten maximus	6579	NC_047030.1	16	11905456	11930521	minus	XM_033907252.1	XP_033763143.1
117345325	LOC117345325	arginine-glutamic acid dipeptide repeats protein-like	Pecten maximus	6579	NC_047030.1	16	12347463	12521281	minus	XM_033908393.1	XP_033764284.1
117344983	LOC117344983	transcription initiation factor TFIID subunit 10-like	Pecten maximus	6579	NC_047030.1	16	12764612	12796481	minus	XM_033907887.1,XM_033907888.1,XM_033907889.1,XM_033907890.1,XM_033907891.1,XM_033907892.1	XP_033763778.1,XP_033763779.1,XP_033763780.1,XP_033763781.1,XP_033763782.1,XP_033763783.1
117344961	LOC117344961	spermidine synthase-like	Pecten maximus	6579	NC_047030.1	16	12946954	12960715	plus	XM_033907852.1,XM_033907853.1,XM_033907854.1,XM_033907855.1,XM_033907856.1,XM_033907857.1,XM_033907858.1,XM_033907859.1,XM_033907860.1,XM_033907861.1,XM_033907862.1,XM_033907863.1,XM_033907864.1,XM_033907865.1	XP_033763743.1,XP_033763744.1,XP_033763745.1,XP_033763746.1,XP_033763747.1,XP_033763748.1,XP_033763749.1,XP_033763750.1,XP_033763751.1,XP_033763752.1,XP_033763753.1,XP_033763754.1,XP_033763755.1,XP_033763756.1
117345176	LOC117345176	25S rRNA (cytosine-C(5))-methyltransferase nop2-like	Pecten maximus	6579	NC_047030.1	16	12961867	12979943	minus	XM_033908180.1	XP_033764071.1
117345305	LOC117345305	chromodomain-helicase-DNA-binding protein 5-like	Pecten maximus	6579	NC_047030.1	16	12988471	13039054	plus	XM_033908371.1,XM_033908372.1,XM_033908373.1	XP_033764262.1,XP_033764263.1,XP_033764264.1
117344438	LOC117344438	activated CDC42 kinase 1-like	Pecten maximus	6579	NC_047030.1	16	13179540	13234098	plus	XM_033907164.1	XP_033763055.1
117314849	LOC117314849	major facilitator superfamily domain-containing protein 8-like	Pecten maximus	6579	NC_047030.1	16	13484300	13500332	plus	XM_033868968.1	XP_033724859.1
117344927	LOC117344927	cdc42 homolog	Pecten maximus	6579	NC_047030.1	16	13699017	13708005	plus	XM_033907811.1	XP_033763702.1
117344928	LOC117344928	60S ribosome subunit biogenesis protein NIP7 homolog	Pecten maximus	6579	NC_047030.1	16	13711317	13722704	minus	XM_033907812.1	XP_033763703.1
117345173	LOC117345173	OTU domain-containing protein 3-like	Pecten maximus	6579	NC_047030.1	16	13959673	13970313	minus	XM_033908175.1,XM_033908177.1	XP_033764066.1,XP_033764068.1
117345388	LOC117345388	transmembrane and coiled-coil domain-containing protein 4-like	Pecten maximus	6579	NC_047030.1	16	13991450	14009953	plus	XM_033908462.1	XP_033764353.1
117345279	LOC117345279	protein polyglycylase TTLL10-like	Pecten maximus	6579	NC_047030.1	16	14024497	14048830	minus	XM_033908329.1,XM_033908330.1	XP_033764220.1,XP_033764221.1
117344883	LOC117344883	eukaryotic translation initiation factor 5A-1-like	Pecten maximus	6579	NC_047030.1	16	14426496	14440952	minus	XM_033907750.1	XP_033763641.1
117314835	LOC117314835	cytochrome b5 domain-containing protein 1-like	Pecten maximus	6579	NC_047030.1	16	14500820	14503902	plus	XM_033868941.1	XP_033724832.1
117314839	LOC117314839	short-chain dehydrogenase/reductase 3-like	Pecten maximus	6579	NC_047030.1	16	14513331	14526168	minus	XM_033868947.1	XP_033724838.1
117314840	LOC117314840	selenocysteine lyase-like	Pecten maximus	6579	NC_047030.1	16	14526293	14542227	plus	XM_033868948.1	XP_033724839.1
117314783	LOC117314783	segment polarity protein dishevelled homolog DVL-3-like	Pecten maximus	6579	NC_047030.1	16	14699718	14762269	minus	XM_033868882.1,XM_033868883.1,XM_033868884.1,XM_033868885.1,XM_033868886.1,XM_033868887.1,XM_033868888.1	XP_033724773.1,XP_033724774.1,XP_033724775.1,XP_033724776.1,XP_033724777.1,XP_033724778.1,XP_033724779.1
117345312	LOC117345312	E3 ubiquitin-protein ligase MIB2-like	Pecten maximus	6579	NC_047030.1	16	14762439	14785272	plus	XM_033908380.1	XP_033764271.1
117345408	LOC117345408	protein-S-isoprenylcysteine O-methyltransferase-like	Pecten maximus	6579	NC_047030.1	16	14846983	14851773	minus	XM_033908480.1	XP_033764371.1
117345405	LOC117345405	exocyst complex component 8-like	Pecten maximus	6579	NC_047030.1	16	14851984	14879371	plus	XM_033908478.1	XP_033764369.1
117344619	LOC117344619	forkhead box protein J3-like	Pecten maximus	6579	NC_047030.1	16	14944316	14971002	minus	XM_033907437.1,XM_033907438.1,XM_033907439.1,XM_033907440.1	XP_033763328.1,XP_033763329.1,XP_033763330.1,XP_033763331.1
117344904	LOC117344904	kazrin-like	Pecten maximus	6579	NC_047030.1	16	15087004	15197594	minus	XM_033907781.1,XM_033907782.1,XM_033907783.1,XM_033907784.1,XM_033907785.1,XM_033907786.1,XM_033907787.1,XR_004536286.1	XP_033763672.1,XP_033763673.1,XP_033763674.1,XP_033763675.1,XP_033763676.1,XP_033763677.1,XP_033763678.1
117344624	LOC117344624	arf-GAP with coiled-coil, ANK repeat and PH domain-containing protein 2-like	Pecten maximus	6579	NC_047030.1	16	15577565	15669427	minus	XM_033907446.1,XM_033907447.1,XM_033907448.1	XP_033763337.1,XP_033763338.1,XP_033763339.1
117344628	LOC117344628	enolase-like	Pecten maximus	6579	NC_047030.1	16	15669680	15692933	plus	XM_033907452.1,XM_033907453.1,XM_033907454.1	XP_033763343.1,XP_033763344.1,XP_033763345.1
117344629	LOC117344629	D-glucuronyl C5-epimerase-like	Pecten maximus	6579	NC_047030.1	16	15694176	15729509	minus	XM_033907455.1,XM_033907456.1,XR_004536233.1,XR_004536234.1	XP_033763346.1,XP_033763347.1
117344906	LOC117344906	probable cation-transporting ATPase 13A3	Pecten maximus	6579	NC_047030.1	16	16363812	16407251	minus	XM_033907788.1,XM_033907789.1	XP_033763679.1,XP_033763680.1
117344969	LOC117344969	DNA fragmentation factor subunit beta-like	Pecten maximus	6579	NC_047030.1	16	16410052	16443855	minus	XM_033907875.1	XP_033763766.1
117344610	LOC117344610	centrosomal protein of 104 kDa-like	Pecten maximus	6579	NC_047030.1	16	16444033	16494215	plus	XM_033907421.1,XM_033907422.1,XM_033907423.1,XM_033907424.1,XM_033907425.1	XP_033763312.1,XP_033763313.1,XP_033763314.1,XP_033763315.1,XP_033763316.1
117344881	LOC117344881	lisH domain-containing protein ARMC9-like	Pecten maximus	6579	NC_047030.1	16	16497841	16542596	minus	XM_033907746.1,XM_033907747.1	XP_033763637.1,XP_033763638.1
117344861	LOC117344861	phosphatidylinositol 4,5-bisphosphate 3-kinase catalytic subunit alpha isoform-like	Pecten maximus	6579	NC_047030.1	16	16908377	16939680	plus	XM_033907709.1,XM_033907710.1,XM_033907711.1,XM_033907712.1,XM_033907713.1,XM_033907714.1	XP_033763600.1,XP_033763601.1,XP_033763602.1,XP_033763603.1,XP_033763604.1,XP_033763605.1
117314657	LOC117314657	ephrin type-B receptor 1-B-like	Pecten maximus	6579	NC_047030.1	16	17122105	17253112	plus	XM_033868732.1,XM_033868733.1,XM_033868734.1,XM_033868735.1,XM_033868736.1	XP_033724623.1,XP_033724624.1,XP_033724625.1,XP_033724626.1,XP_033724627.1
117345192	LOC117345192	F-actin-capping protein subunit beta-like	Pecten maximus	6579	NC_047030.1	16	17259796	17269616	minus	XM_033908201.1	XP_033764092.1
117345191	LOC117345191	protein kinase C iota type-like	Pecten maximus	6579	NC_047030.1	16	17269661	17305617	plus	XM_033908196.1,XM_033908197.1,XM_033908198.1,XM_033908199.1,XM_033908200.1	XP_033764087.1,XP_033764088.1,XP_033764089.1,XP_033764090.1,XP_033764091.1
117344885	LOC117344885	solute carrier family 35 member F6-like	Pecten maximus	6579	NC_047030.1	16	17654485	17686422	minus	XM_033907753.1,XM_033907754.1	XP_033763644.1,XP_033763645.1
117344571	LOC117344571	myeloid leukemia factor 1-like	Pecten maximus	6579	NC_047030.1	16	17696644	17706958	minus	XM_033907364.1	XP_033763255.1
117345361	LOC117345361	transmembrane protein 107-like	Pecten maximus	6579	NC_047030.1	16	18104461	18109964	minus	XM_033908435.1	XP_033764326.1
117345360	LOC117345360	coatomer subunit beta'-like	Pecten maximus	6579	NC_047030.1	16	18110002	18132640	plus	XM_033908434.1	XP_033764325.1
117344871	LOC117344871	metabotropic glutamate receptor 7-like	Pecten maximus	6579	NC_047030.1	16	18236733	18249923	plus	XM_033907730.1,XM_033907731.1,XM_033907732.1	XP_033763621.1,XP_033763622.1,XP_033763623.1
117345050	LOC117345050	solute carrier family 2, facilitated glucose transporter member 1-like	Pecten maximus	6579	NC_047030.1	16	18268940	18281359	plus	XM_033907994.1	XP_033763885.1
117345371	LOC117345371	uncharacterized LOC117345371	Pecten maximus	6579	NC_047030.1	16	18288906	18296693	minus	XM_033908448.1	XP_033764339.1
117314666	LOC117314666	CTD nuclear envelope phosphatase 1-like	Pecten maximus	6579	NC_047030.1	16	18296803	18309785	plus	XM_033868749.1	XP_033724640.1
117314665	LOC117314665	DNA ligase 3-like	Pecten maximus	6579	NC_047030.1	16	18310523	18348213	minus	XM_033868748.1	XP_033724639.1
117344814	LOC117344814	SPRY domain-containing SOCS box protein 1-like	Pecten maximus	6579	NC_047030.1	16	18352765	18363797	plus	XM_033907639.1,XM_033907640.1	XP_033763530.1,XP_033763531.1
117344911	LOC117344911	rho guanine nucleotide exchange factor 10-like	Pecten maximus	6579	NC_047030.1	16	18366852	18434901	plus	XM_033907794.1	XP_033763685.1
117344912	LOC117344912	tensin-4-like	Pecten maximus	6579	NC_047030.1	16	18420907	18614551	minus	XM_033907795.1,XM_033907796.1,XM_033907797.1	XP_033763686.1,XP_033763687.1,XP_033763688.1
117344914	LOC117344914	ubiquitin carboxyl-terminal hydrolase 5-like	Pecten maximus	6579	NC_047030.1	16	18624241	18647079	minus	XM_033907798.1	XP_033763689.1
117345414	LOC117345414	AP-2 complex subunit mu	Pecten maximus	6579	NC_047030.1	16	18668100	18684691	minus	XM_033908488.1,XR_004536429.1,XR_004536430.1,XR_004536431.1,XR_004536432.1,XR_004536433.1,XR_004536434.1	XP_033764379.1
117345396	LOC117345396	60S ribosomal protein L22-like	Pecten maximus	6579	NC_047030.1	16	18685038	18687188	plus	XM_033908469.1	XP_033764360.1
117314825	LOC117314825	nucleolar complex protein 2 homolog	Pecten maximus	6579	NC_047030.1	16	18784344	18854195	minus	XM_033868932.1	XP_033724823.1
117314826	LOC117314826	cytidine deaminase-like	Pecten maximus	6579	NC_047030.1	16	18854204	18872726	plus	XM_033868933.1	XP_033724824.1
117344441	LOC117344441	NAD kinase-like	Pecten maximus	6579	NC_047030.1	16	18879578	18940811	minus	XM_033907167.1,XM_033907168.1,XM_033907169.1,XM_033907170.1,XM_033907171.1,XM_033907173.1,XR_004536186.1,XR_004536187.1	XP_033763058.1,XP_033763059.1,XP_033763060.1,XP_033763061.1,XP_033763062.1,XP_033763064.1
117345166	LOC117345166	espin-like	Pecten maximus	6579	NC_047030.1	16	18943141	19016266	plus	XM_033908169.1,XM_033908170.1	XP_033764060.1,XP_033764061.1
117345167	LOC117345167	alkaline phosphatase-like	Pecten maximus	6579	NC_047030.1	16	19018558	19028920	minus	XM_033908172.1	XP_033764063.1
117344475	LOC117344475	ubiquitin-conjugating enzyme E2 J2-like	Pecten maximus	6579	NC_047030.1	16	19037540	19046860	plus	XM_033907221.1,XM_033907222.1	XP_033763112.1,XP_033763113.1
117344474	LOC117344474	protein brambleberry-like	Pecten maximus	6579	NC_047030.1	16	19049016	19059335	minus	XM_033907220.1	XP_033763111.1
117344949	LOC117344949	ventricular zone-expressed PH domain-containing protein homolog 1-like	Pecten maximus	6579	NC_047030.1	16	19059576	19085980	plus	XM_033907834.1	XP_033763725.1
117345234	LOC117345234	dolichyl-diphosphooligosaccharide--protein glycosyltransferase 48 kDa subunit-like	Pecten maximus	6579	NC_047030.1	16	19890348	19900274	minus	XM_033908260.1	XP_033764151.1
117345235	LOC117345235	uncharacterized LOC117345235	Pecten maximus	6579	NC_047030.1	16	19901390	19909694	minus	XM_033908261.1	XP_033764152.1
117314633	LOC117314633	caspase-2-like	Pecten maximus	6579	NC_047030.1	16	20350058	20361344	minus	XM_033868713.1	XP_033724604.1
117345132	LOC117345132	mitotic spindle assembly checkpoint protein MAD2B-like	Pecten maximus	6579	NC_047030.1	16	20431711	20437997	plus	XM_033908111.1,XM_033908112.1	XP_033764002.1,XP_033764003.1
117345131	LOC117345131	peroxisome biogenesis factor 2-like	Pecten maximus	6579	NC_047030.1	16	20438893	20483921	minus	XM_033908110.1	XP_033764001.1
117345129	LOC117345129	rootletin-like	Pecten maximus	6579	NC_047030.1	16	20465276	20573471	plus	XM_033908095.1,XM_033908096.1,XM_033908097.1,XM_033908099.1,XM_033908100.1,XM_033908101.1,XM_033908102.1,XM_033908103.1,XM_033908104.1,XM_033908105.1,XM_033908106.1,XM_033908107.1	XP_033763986.1,XP_033763987.1,XP_033763988.1,XP_033763990.1,XP_033763991.1,XP_033763992.1,XP_033763993.1,XP_033763994.1,XP_033763995.1,XP_033763996.1,XP_033763997.1,XP_033763998.1
117345164	LOC117345164	serine--pyruvate aminotransferase-like	Pecten maximus	6579	NC_047030.1	16	20584476	20604630	minus	XM_033908166.1	XP_033764057.1
117344903	LOC117344903	neuralized-like protein 4	Pecten maximus	6579	NC_047030.1	16	20898273	20928567	minus	XM_033907780.1	XP_033763671.1
117345140	LOC117345140	inhibitor of growth protein 5-like	Pecten maximus	6579	NC_047030.1	16	20928792	20937850	plus	XM_033908133.1	XP_033764024.1
117344527	LOC117344527	5'-3' exoribonuclease 1-like	Pecten maximus	6579	NC_047030.1	16	21435548	21487231	minus	XM_033907295.1,XM_033907296.1,XM_033907297.1	XP_033763186.1,XP_033763187.1,XP_033763188.1
117344528	LOC117344528	signal peptidase complex subunit 1-like	Pecten maximus	6579	NC_047030.1	16	21487280	21492667	plus	XM_033907299.1	XP_033763190.1
117344589	LOC117344589	tetratricopeptide repeat protein 36-like	Pecten maximus	6579	NC_047030.1	16	21506379	21510705	minus	XM_033907390.1	XP_033763281.1
117344940	LOC117344940	condensin complex subunit 1-like	Pecten maximus	6579	NC_047030.1	16	21591323	21616624	minus	XM_033907825.1	XP_033763716.1
117345212	LOC117345212	proteasome subunit beta type-6-like	Pecten maximus	6579	NC_047030.1	16	21646365	21655135	minus	XM_033908228.1	XP_033764119.1
117344594	LOC117344594	cation-dependent mannose-6-phosphate receptor-like	Pecten maximus	6579	NC_047030.1	16	21677871	21686947	plus	XM_033907397.1,XR_004536219.1	XP_033763288.1
117345081	LOC117345081	lysosomal amino acid transporter 1 homolog	Pecten maximus	6579	NC_047030.1	16	21774741	21786501	minus	XM_033908025.1,XM_033908026.1	XP_033763916.1,XP_033763917.1
117345080	LOC117345080	eukaryotic translation initiation factor 4 gamma 3-like	Pecten maximus	6579	NC_047030.1	16	21786505	21812660	plus	XM_033908022.1,XM_033908023.1,XM_033908024.1	XP_033763913.1,XP_033763914.1,XP_033763915.1
117345349	LOC117345349	protein smg8-like	Pecten maximus	6579	NC_047030.1	16	21990664	22032083	minus	XM_033908418.1	XP_033764309.1
117345350	LOC117345350	triosephosphate isomerase A-like	Pecten maximus	6579	NC_047030.1	16	22032168	22051999	plus	XM_033908419.1	XP_033764310.1
117345352	LOC117345352	DNA-directed RNA polymerase, mitochondrial-like	Pecten maximus	6579	NC_047030.1	16	22090652	22142259	minus	XM_033908421.1,XM_033908423.1,XM_033908424.1	XP_033764312.1,XP_033764314.1,XP_033764315.1
117344569	LOC117344569	calmodulin-binding transcription activator 2-like	Pecten maximus	6579	NC_047030.1	16	22172232	22256864	plus	XM_033907362.1	XP_033763253.1
117344880	LOC117344880	beta,beta-carotene 15,15'-dioxygenase-like	Pecten maximus	6579	NC_047030.1	16	22259849	22304006	plus	XM_033907743.1,XM_033907744.1,XM_033907745.1	XP_033763634.1,XP_033763635.1,XP_033763636.1
117345031	LOC117345031	gamma-aminobutyric acid receptor-associated protein	Pecten maximus	6579	NC_047030.1	16	22347393	22352773	plus	XM_033907956.1	XP_033763847.1
117344700	LOC117344700	solute carrier family 12 member 9-like	Pecten maximus	6579	NC_047030.1	16	22361774	22393326	plus	XM_033907528.1	XP_033763419.1
117314862	LOC117314862	vigilin-like	Pecten maximus	6579	NC_047030.1	16	22718779	22737300	plus	XM_033868983.1	XP_033724874.1
117345198	LOC117345198	large subunit GTPase 1 homolog	Pecten maximus	6579	NC_047030.1	16	22798569	22816190	plus	XM_033908207.1	XP_033764098.1
117344559	LOC117344559	myosin-2 heavy chain-like	Pecten maximus	6579	NC_047030.1	16	22865627	22934120	plus	XM_033907342.1,XM_033907343.1,XM_033907344.1,XM_033907345.1,XM_033907346.1,XM_033907348.1,XM_033907349.1,XM_033907350.1,XM_033907351.1,XM_033907352.1,XM_033907353.1	XP_033763233.1,XP_033763234.1,XP_033763235.1,XP_033763236.1,XP_033763237.1,XP_033763239.1,XP_033763240.1,XP_033763241.1,XP_033763242.1,XP_033763243.1,XP_033763244.1
117345344	LOC117345344	inactive C-alpha-formylglycine-generating enzyme 2-like	Pecten maximus	6579	NC_047030.1	16	22986023	22996537	minus	XM_033908412.1	XP_033764303.1
117344452	LOC117344452	coiled-coil domain-containing protein 150-like	Pecten maximus	6579	NC_047030.1	16	23223504	23266129	minus	XM_033907194.1,XM_033907195.1,XM_033907196.1,XM_033907197.1	XP_033763085.1,XP_033763086.1,XP_033763087.1,XP_033763088.1
117344987	LOC117344987	solute carrier family 35 member E2A-like	Pecten maximus	6579	NC_047030.1	16	23274594	23284145	minus	XM_033907898.1	XP_033763789.1
117344859	LOC117344859	ubiquitin conjugation factor E4 B-like	Pecten maximus	6579	NC_047030.1	16	23284272	23304224	plus	XM_033907708.1	XP_033763599.1
117314730	LOC117314730	D-2-hydroxyglutarate dehydrogenase, mitochondrial-like	Pecten maximus	6579	NC_047030.1	16	23758915	23769444	minus	XM_033868818.1	XP_033724709.1
117314737	LOC117314737	guanine nucleotide-binding protein subunit beta	Pecten maximus	6579	NC_047030.1	16	23852345	23871501	plus	XM_033868825.1	XP_033724716.1
117344708	LOC117344708	serine/threonine-protein kinase PINK1, mitochondrial-like	Pecten maximus	6579	NC_047030.1	16	24314357	24327016	minus	XM_033907537.1	XP_033763428.1
117344931	LOC117344931	COP9 signalosome complex subunit 7b-like	Pecten maximus	6579	NC_047030.1	16	24327385	24337654	plus	XM_033907815.1	XP_033763706.1
117344553	LOC117344553	protein RCC2 homolog	Pecten maximus	6579	NC_047030.1	16	24338942	24354897	minus	XM_033907331.1	XP_033763222.1
117314547	LOC117314547	monocarboxylate transporter 9-like	Pecten maximus	6579	NC_047030.1	16	24366313	24378417	minus	XM_033868611.1,XM_033868612.1,XM_033868614.1,XM_033868615.1	XP_033724502.1,XP_033724503.1,XP_033724505.1,XP_033724506.1
117344844	LOC117344844	cilia- and flagella-associated protein 74-like	Pecten maximus	6579	NC_047030.1	16	24461468	24499019	minus	XM_033907687.1,XM_033907688.1,XM_033907689.1,XM_033907690.1,XM_033907691.1,XM_033907692.1	XP_033763578.1,XP_033763579.1,XP_033763580.1,XP_033763581.1,XP_033763582.1,XP_033763583.1
117345145	LOC117345145	probable E3 ubiquitin-protein ligase MID2	Pecten maximus	6579	NC_047030.1	16	24584364	24604814	plus	XM_033908137.1	XP_033764028.1
117344884	LOC117344884	glyceraldehyde-3-phosphate dehydrogenase-like	Pecten maximus	6579	NC_047030.1	16	24706259	24714941	plus	XM_033907751.1,XM_033907752.1	XP_033763642.1,XP_033763643.1
117344899	LOC117344899	glycosyltransferase 8 domain-containing protein 2-like	Pecten maximus	6579	NC_047030.1	16	24923853	24940653	minus	XM_033907772.1,XM_033907773.1	XP_033763663.1,XP_033763664.1
117344898	LOC117344898	probable 28S rRNA (cytosine-C(5))-methyltransferase	Pecten maximus	6579	NC_047030.1	16	24940376	24954701	plus	XM_033907770.1,XM_033907771.1	XP_033763661.1,XP_033763662.1
117344900	LOC117344900	ciliogenesis and planar polarity effector 2-like	Pecten maximus	6579	NC_047030.1	16	24954887	24973739	minus	XM_033907774.1,XM_033907775.1,XM_033907776.1,XM_033907777.1	XP_033763665.1,XP_033763666.1,XP_033763667.1,XP_033763668.1
117344938	LOC117344938	alkaline phosphatase-like	Pecten maximus	6579	NC_047030.1	16	25191716	25212407	minus	XM_033907823.1	XP_033763714.1
117345077	LOC117345077	chloride transport protein 6-like	Pecten maximus	6579	NC_047030.1	16	25293277	25373299	plus	XM_033908020.1	XP_033763911.1
117344946	LOC117344946	high affinity cationic amino acid transporter 1-like	Pecten maximus	6579	NC_047030.1	16	25412984	25457790	plus	XM_033907830.1,XM_033907831.1,XM_033907832.1	XP_033763721.1,XP_033763722.1,XP_033763723.1
117345114	LOC117345114	neprilysin-1-like	Pecten maximus	6579	NC_047030.1	16	25478764	25545471	plus	XM_033908073.1,XM_033908074.1	XP_033763964.1,XP_033763965.1
117314678	LOC117314678	DIS3-like exonuclease 2	Pecten maximus	6579	NC_047030.1	16	25548251	25579718	minus	XM_033868763.1,XM_033868764.1,XM_033868765.1,XM_033868766.1	XP_033724654.1,XP_033724655.1,XP_033724656.1,XP_033724657.1
117345411	LOC117345411	uncharacterized LOC117345411	Pecten maximus	6579	NC_047030.1	16	25687066	25698848	minus	XM_033908485.1	XP_033764376.1
117345399	LOC117345399	signal recognition particle receptor subunit beta-like	Pecten maximus	6579	NC_047030.1	16	25817136	25828992	minus	XM_033908473.1	XP_033764364.1
117314536	LOC117314536	forkhead box protein L2-like	Pecten maximus	6579	NC_047030.1	16	25841633	25855631	plus	XM_033868602.1	XP_033724493.1
117344874	LOC117344874	echinoderm microtubule-associated protein-like 2	Pecten maximus	6579	NC_047030.1	16	25930069	25977159	plus	XM_033907733.1,XM_033907734.1,XM_033907735.1,XM_033907736.1	XP_033763624.1,XP_033763625.1,XP_033763626.1,XP_033763627.1
117344876	LOC117344876	solute carrier family 25 member 36-like	Pecten maximus	6579	NC_047030.1	16	26032852	26041807	plus	XM_033907738.1	XP_033763629.1
117344877	LOC117344877	EF-hand domain-containing protein D2-like	Pecten maximus	6579	NC_047030.1	16	26057272	26086065	minus	XM_033907739.1,XR_004536281.1,XR_004536282.1,XR_004536283.1	XP_033763630.1
117345133	LOC117345133	DDB1- and CUL4-associated factor 17-like	Pecten maximus	6579	NC_047030.1	16	26089181	26110472	plus	XM_033908113.1,XM_033908114.1,XM_033908115.1,XM_033908116.1,XM_033908118.1,XM_033908119.1,XR_004536350.1,XR_004536351.1	XP_033764004.1,XP_033764005.1,XP_033764006.1,XP_033764007.1,XP_033764009.1,XP_033764010.1
117345193	LOC117345193	protein SCO1 homolog, mitochondrial-like	Pecten maximus	6579	NC_047030.1	16	26236727	26245926	minus	XM_033908202.1	XP_033764093.1
117344856	LOC117344856	uncharacterized LOC117344856	Pecten maximus	6579	NC_047030.1	16	26401901	26457676	minus	XM_033907703.1,XM_033907704.1,XM_033907705.1	XP_033763594.1,XP_033763595.1,XP_033763596.1
117314800	LOC117314800	agrin-like	Pecten maximus	6579	NC_047030.1	16	27482956	27665199	plus	XM_033868904.1	XP_033724795.1
117345116	LOC117345116	transmembrane protein 26-like	Pecten maximus	6579	NC_047030.1	16	27697659	27765978	plus	XM_033908076.1	XP_033763967.1
117344501	LOC117344501	methylenetetrahydrofolate reductase-like	Pecten maximus	6579	NC_047030.1	16	28316927	28386247	plus	XM_033907261.1	XP_033763152.1
117345185	LOC117345185	zinc finger MYND domain-containing protein 12-like	Pecten maximus	6579	NC_047030.1	16	28388548	28400031	plus	XM_033908192.1	XP_033764083.1
117344525	LOC117344525	protein RER1-like	Pecten maximus	6579	NC_047030.1	16	28420603	28470862	plus	XM_033907292.1,XM_033907293.1,XM_033907294.1	XP_033763183.1,XP_033763184.1,XP_033763185.1
117345121	LOC117345121	endothelin-converting enzyme homolog	Pecten maximus	6579	NC_047030.1	16	28641876	28785406	minus	XM_033908080.1	XP_033763971.1
117345331	LOC117345331	translocon-associated protein subunit gamma-like	Pecten maximus	6579	NC_047030.1	16	28835925	28843853	plus	XM_033908395.1	XP_033764286.1
117345333	LOC117345333	uncharacterized LOC117345333	Pecten maximus	6579	NC_047030.1	16	28848687	28909323	minus	XM_033908400.1	XP_033764291.1
117345332	LOC117345332	fumarate hydratase class I, aerobic-like	Pecten maximus	6579	NC_047030.1	16	28909361	28945382	plus	XM_033908396.1,XM_033908398.1,XM_033908399.1,XR_004536414.1	XP_033764287.1,XP_033764289.1,XP_033764290.1
117344745	LOC117344745	allantoinase, mitochondrial-like	Pecten maximus	6579	NC_047030.1	16	28972430	29007543	minus	XM_033907573.1	XP_033763464.1
117344468	LOC117344468	procollagen-lysine,2-oxoglutarate 5-dioxygenase 1-like	Pecten maximus	6579	NC_047030.1	16	29042185	29111057	plus	XM_033907212.1,XM_033907213.1	XP_033763103.1,XP_033763104.1
117314817	LOC117314817	polyhomeotic-like protein 1	Pecten maximus	6579	NC_047030.1	16	29126667	29157364	plus	XM_033868921.1,XM_033868922.1,XR_004529610.1	XP_033724812.1,XP_033724813.1
117344878	LOC117344878	retinal rod rhodopsin-sensitive cGMP 3',5'-cyclic phosphodiesterase subunit delta-like	Pecten maximus	6579	NC_047030.1	16	29800476	29811611	minus	XM_033907741.1	XP_033763632.1
117314779	LOC117314779	peroxisomal targeting signal 1 receptor-like	Pecten maximus	6579	NC_047030.1	16	29811855	29827165	plus	XM_033868877.1,XM_033868878.1	XP_033724768.1,XP_033724769.1
117314781	LOC117314781	type-1 angiotensin II receptor-associated protein-like	Pecten maximus	6579	NC_047030.1	16	29829494	29843092	minus	XM_033868879.1,XR_004529599.1,XR_004529600.1,XR_004529601.1,XR_004529602.1	XP_033724770.1
117314625	LOC117314625	rap1 GTPase-activating protein 1-like	Pecten maximus	6579	NC_047030.1	16	29858685	30116226	minus	XM_033868693.1,XM_033868694.1,XM_033868696.1,XM_033868697.1,XM_033868698.1,XM_033868699.1,XM_033868700.1,XM_033868701.1,XM_033868702.1,XM_033868703.1,XM_033868704.1,XM_033868705.1,XM_033868706.1	XP_033724584.1,XP_033724585.1,XP_033724587.1,XP_033724588.1,XP_033724589.1,XP_033724590.1,XP_033724591.1,XP_033724592.1,XP_033724593.1,XP_033724594.1,XP_033724595.1,XP_033724596.1,XP_033724597.1
117344933	LOC117344933	adaptin ear-binding coat-associated protein 1-like	Pecten maximus	6579	NC_047030.1	16	30127166	30140918	minus	XM_033907816.1,XM_033907817.1,XM_033907818.1	XP_033763707.1,XP_033763708.1,XP_033763709.1
117345181	LOC117345181	basement membrane-specific heparan sulfate proteoglycan core protein-like	Pecten maximus	6579	NC_047030.1	16	30282804	30450850	minus	XM_033908186.1	XP_033764077.1
117345125	LOC117345125	protein transport protein SFT2-like	Pecten maximus	6579	NC_047030.1	16	30486577	30491059	minus	XM_033908087.1,XR_004536349.1	XP_033763978.1
117345124	LOC117345124	pleckstrin homology domain-containing family M member 2-like	Pecten maximus	6579	NC_047030.1	16	30491197	30506249	plus	XM_033908086.1	XP_033763977.1
117345221	LOC117345221	toll-like receptor 2 type-2	Pecten maximus	6579	NC_047030.1	16	30572363	30575491	minus	XM_033908240.1	XP_033764131.1
117314811	LOC117314811	39S ribosomal protein L47, mitochondrial-like	Pecten maximus	6579	NC_047030.1	16	30736033	30740893	minus	XM_033868916.1	XP_033724807.1
117314810	LOC117314810	prohibitin-2-like	Pecten maximus	6579	NC_047030.1	16	30740960	30749434	plus	XM_033868915.1	XP_033724806.1
117314812	LOC117314812	thymidine kinase 2, mitochondrial-like	Pecten maximus	6579	NC_047030.1	16	30751707	30769627	minus	XM_033868917.1	XP_033724808.1
117345283	LOC117345283	uncharacterized LOC117345283	Pecten maximus	6579	NC_047030.1	16	30914860	30923226	minus	XM_033908335.1	XP_033764226.1
117344755	LOC117344755	ski oncogene-like	Pecten maximus	6579	NC_047030.1	16	31115041	31116478	plus	XM_033907583.1	XP_033763474.1
117344837	LOC117344837	nucleoside diphosphate-linked moiety X motif 8-like	Pecten maximus	6579	NC_047030.1	16	31343501	31348413	plus	XM_033907673.1,XM_033907674.1,XM_033907675.1	XP_033763564.1,XP_033763565.1,XP_033763566.1
117344839	LOC117344839	elongator complex protein 5-like	Pecten maximus	6579	NC_047030.1	16	31351111	31363067	minus	XM_033907679.1	XP_033763570.1
117344841	LOC117344841	ATP-dependent RNA helicase DDX19A-like	Pecten maximus	6579	NC_047030.1	16	31375367	31400050	minus	XM_033907681.1,XM_033907682.1,XM_033907683.1,XM_033907684.1	XP_033763572.1,XP_033763573.1,XP_033763574.1,XP_033763575.1
117344842	LOC117344842	dnaJ homolog subfamily C member 16-like	Pecten maximus	6579	NC_047030.1	16	31400308	31412103	plus	XM_033907685.1	XP_033763576.1
117344843	LOC117344843	uncharacterized protein C1orf158 homolog	Pecten maximus	6579	NC_047030.1	16	31423124	31429098	minus	XM_033907686.1	XP_033763577.1
117345339	LOC117345339	calmodulin-A-like	Pecten maximus	6579	NC_047030.1	16	31443816	31456511	plus	XM_033908407.1	XP_033764298.1
117344818	LOC117344818	protein split ends-like	Pecten maximus	6579	NC_047030.1	16	31518711	31578724	minus	XM_033907644.1,XM_033907645.1	XP_033763535.1,XP_033763536.1
117344765	LOC117344765	uncharacterized LOC117344765	Pecten maximus	6579	NC_047030.1	16	32169902	32192473	plus	XM_033907593.1	XP_033763484.1
117345179	LOC117345179	NADH dehydrogenase [ubiquinone] 1 beta subcomplex subunit 5, mitochondrial-like	Pecten maximus	6579	NC_047030.1	16	32194342	32205384	minus	XM_033908183.1	XP_033764074.1
117345195	LOC117345195	sperm-associated antigen 7 homolog	Pecten maximus	6579	NC_047030.1	16	32205590	32213672	plus	XM_033908203.1	XP_033764094.1
117345088	LOC117345088	cyclin-dependent kinase 11B-like	Pecten maximus	6579	NC_047030.1	16	32242031	32265089	minus	XM_033908035.1,XR_004536346.1	XP_033763926.1
117345286	LOC117345286	tyrosine-protein phosphatase non-receptor type 11-like	Pecten maximus	6579	NC_047030.1	16	32675552	32733823	minus	XM_033908341.1,XM_033908342.1,XM_033908343.1,XM_033908344.1,XM_033908345.1,XM_033908346.1	XP_033764232.1,XP_033764233.1,XP_033764234.1,XP_033764235.1,XP_033764236.1,XP_033764237.1
117345015	LOC117345015	DNA damage-binding protein 2-like	Pecten maximus	6579	NC_047030.1	16	32807796	32817575	minus	XM_033907938.1	XP_033763829.1
117345020	LOC117345020	protein LZIC-like	Pecten maximus	6579	NC_047030.1	16	32998973	33005142	plus	XM_033907946.1	XP_033763837.1
117344919	LOC117344919	multiple epidermal growth factor-like domains protein 6	Pecten maximus	6579	NC_047030.1	16	33724640	33918901	plus	XM_033907803.1,XM_033907804.1	XP_033763694.1,XP_033763695.1
117345139	LOC117345139	Hermansky-Pudlak syndrome 3 protein homolog	Pecten maximus	6579	NC_047030.1	16	34068043	34099222	plus	XM_033908131.1,XM_033908132.1	XP_033764022.1,XP_033764023.1
117345201	LOC117345201	protein Wnt-4a-like	Pecten maximus	6579	NC_047030.1	16	34382703	34409053	plus	XM_033908212.1	XP_033764103.1
117345099	LOC117345099	transmembrane protein 222-like	Pecten maximus	6579	NC_047030.1	16	34434693	34447845	minus	XM_033908051.1	XP_033763942.1
117345155	LOC117345155	solute carrier family 25 member 35-like	Pecten maximus	6579	NC_047030.1	16	34571766	34578307	plus	XM_033908148.1	XP_033764039.1
117344942	LOC117344942	leucine-, glutamate- and lysine-rich protein 1-like	Pecten maximus	6579	NC_047030.1	16	34700876	34750262	minus	XM_033907827.1	XP_033763718.1
117345034	LOC117345034	pleckstrin homology domain-containing family M member 1-like	Pecten maximus	6579	NC_047030.1	16	34811348	34822132	minus	XM_033907962.1	XP_033763853.1
117344794	LOC117344794	mitochondrial division protein 1-like	Pecten maximus	6579	NC_047030.1	16	34822208	34838411	plus	XM_033907620.1	XP_033763511.1
117344829	LOC117344829	uncharacterized LOC117344829	Pecten maximus	6579	NC_047030.1	16	35035717	35045321	minus	XM_033907665.1,XM_033907666.1	XP_033763556.1,XP_033763557.1
117345301	LOC117345301	pleckstrin homology domain-containing family G member 5-like	Pecten maximus	6579	NC_047030.1	16	35320999	35412982	plus	XM_033908358.1,XM_033908359.1,XM_033908360.1,XM_033908362.1,XM_033908363.1,XM_033908364.1,XM_033908365.1,XM_033908366.1,XM_033908367.1	XP_033764249.1,XP_033764250.1,XP_033764251.1,XP_033764253.1,XP_033764254.1,XP_033764255.1,XP_033764256.1,XP_033764257.1,XP_033764258.1
117344618	LOC117344618	succinate dehydrogenase [ubiquinone] iron-sulfur subunit, mitochondrial-like	Pecten maximus	6579	NC_047030.1	16	35462085	35480456	plus	XM_033907436.1	XP_033763327.1
117344807	LOC117344807	high affinity cGMP-specific 3',5'-cyclic phosphodiesterase 9A-like	Pecten maximus	6579	NC_047030.1	16	35598841	35672235	minus	XM_033907633.1	XP_033763524.1
117314754	LOC117314754	E3 ubiquitin-protein ligase RGLG4-like	Pecten maximus	6579	NC_047030.1	16	35827003	35848736	minus	XM_033868851.1,XM_033868852.1,XM_033868853.1	XP_033724742.1,XP_033724743.1,XP_033724744.1
117314760	LOC117314760	uncharacterized LOC117314760	Pecten maximus	6579	NC_047030.1	16	36690261	36695372	plus	XM_033868863.1	XP_033724754.1
117344609	LOC117344609	protein ELYS-like	Pecten maximus	6579	NC_047030.1	16	36856150	36905808	minus	XM_033907418.1,XM_033907419.1,XM_033907420.1	XP_033763309.1,XP_033763310.1,XP_033763311.1
117345135	LOC117345135	lysophospholipid acyltransferase 5-like	Pecten maximus	6579	NC_047030.1	16	37033017	37087583	plus	XM_033908120.1,XR_004536352.1,XR_004536353.1	XP_033764011.1
117345143	LOC117345143	N-acetylated-alpha-linked acidic dipeptidase 2-like	Pecten maximus	6579	NC_047030.1	16	37286406	37354056	minus	XM_033908136.1	XP_033764027.1

## Sheet: Panel C
Gene ID	Symbol	Gene name	Scientific name	Tax ID	Chromosome	Chromosome	Start	End	Orientation	Transcripts	Proteins
118430556	LOC118430556	delta-1-pyrroline-5-carboxylate dehydrogenase, mitochondrial-like	Branchiostoma floridae	7739	NC_049992.1	14	151744	186296	minus	XM_035841492.1,XM_035841493.1	XP_035697385.1,XP_035697386.1
118430557	LOC118430557	uncharacterized LOC118430557	Branchiostoma floridae	7739	NC_049992.1	14	186559	193248	plus	XM_035841494.1	XP_035697387.1
118430479	LOC118430479	pre-mRNA-splicing factor SPF27-like	Branchiostoma floridae	7739	NC_049992.1	14	343732	348952	plus	XM_035841383.1	XP_035697276.1
118430790	LOC118430790	protein brambleberry-like	Branchiostoma floridae	7739	NC_049992.1	14	362701	382032	plus	XM_035841812.1	XP_035697705.1
118429858	LOC118429858	ski oncogene-like	Branchiostoma floridae	7739	NC_049992.1	14	511111	568552	minus	XM_035840484.1	XP_035696377.1
118430289	LOC118430289	protein kinase C iota type-like	Branchiostoma floridae	7739	NC_049992.1	14	621063	662893	minus	XM_035841020.1	XP_035696913.1
118430429	LOC118430429	F-actin-capping protein subunit beta	Branchiostoma floridae	7739	NC_049992.1	14	734709	745639	plus	XM_035841291.1,XM_035841292.1	XP_035697184.1,XP_035697185.1
118430796	LOC118430796	calponin homology domain-containing protein DDB_G0272472-like	Branchiostoma floridae	7739	NC_049992.1	14	753490	767295	minus	XM_035841819.1	XP_035697712.1
118429862	LOC118429862	prostamide/prostaglandin F synthase-like	Branchiostoma floridae	7739	NC_049992.1	14	785014	791859	minus	XM_035840486.1	XP_035696379.1
118430452	LOC118430452	microfibril-associated glycoprotein 4-like	Branchiostoma floridae	7739	NC_049992.1	14	851344	857863	plus	XM_035841328.1	XP_035697221.1
118430514	LOC118430514	TELO2-interacting protein 1 homolog	Branchiostoma floridae	7739	NC_049992.1	14	921354	954398	plus	XM_035841427.1	XP_035697320.1
118430825	LOC118430825	protein ELYS-like	Branchiostoma floridae	7739	NC_049992.1	14	1265420	1294154	minus	XM_035841856.1	XP_035697749.1
118430842	LOC118430842	cilia- and flagella-associated protein 74-like	Branchiostoma floridae	7739	NC_049992.1	14	1426963	1462787	minus	XM_035841875.1	XP_035697768.1
118430839	LOC118430839	adipolin-like	Branchiostoma floridae	7739	NC_049992.1	14	1615756	1631626	plus	XM_035841872.1	XP_035697765.1
118431166	LOC118431166	THAP domain-containing protein 5-like	Branchiostoma floridae	7739	NC_049992.1	14	1702220	1709650	plus	XM_035842284.1,XM_035842285.1	XP_035698177.1,XP_035698178.1
118431165	LOC118431165	uncharacterized LOC118431165	Branchiostoma floridae	7739	NC_049992.1	14	1709086	1714653	minus	XM_035842283.1	XP_035698176.1
118429968	LOC118429968	D-glucuronyl C5-epimerase-like	Branchiostoma floridae	7739	NC_049992.1	14	1751769	1835701	plus	XM_035840615.1	XP_035696508.1
118430855	LOC118430855	chromodomain-helicase-DNA-binding protein 4-like	Branchiostoma floridae	7739	NC_049992.1	14	1894196	1932805	minus	XM_035841888.1	XP_035697781.1
118431003	LOC118431003	translocon-associated protein subunit gamma-like	Branchiostoma floridae	7739	NC_049992.1	14	1934335	1938282	minus	XM_035842052.1	XP_035697945.1
118430859	LOC118430859	malignant fibrous histiocytoma-amplified sequence 1 homolog	Branchiostoma floridae	7739	NC_049992.1	14	2032577	2038645	plus	XM_035841893.1	XP_035697786.1
118430020	LOC118430020	lipoma-preferred partner homolog	Branchiostoma floridae	7739	NC_049992.1	14	2056938	2084113	minus	XM_035840712.1,XM_035840713.1,XM_035840714.1,XM_035840715.1,XM_035840716.1,XM_035840717.1,XM_035840718.1,XM_035840719.1,XM_035840720.1,XM_035840721.1	XP_035696605.1,XP_035696606.1,XP_035696607.1,XP_035696608.1,XP_035696609.1,XP_035696610.1,XP_035696611.1,XP_035696612.1,XP_035696613.1,XP_035696614.1
118430019	LOC118430019	coatomer subunit beta'-like	Branchiostoma floridae	7739	NC_049992.1	14	2094308	2110293	minus	XM_035840711.1	XP_035696604.1
118430022	LOC118430022	transmembrane protein 107-like	Branchiostoma floridae	7739	NC_049992.1	14	2110306	2112645	plus	XM_035840722.1	XP_035696615.1
118430863	LOC118430863	carboxylesterase 4A-like	Branchiostoma floridae	7739	NC_049992.1	14	2121911	2126749	plus	XM_035841898.1	XP_035697791.1
118430421	LOC118430421	RNA polymerase II subunit A C-terminal domain phosphatase SSU72-like	Branchiostoma floridae	7739	NC_049992.1	14	2145384	2158684	minus	XM_035841282.1	XP_035697175.1
118430865	LOC118430865	pre-mRNA 3' end processing protein WDR33-like	Branchiostoma floridae	7739	NC_049992.1	14	2158865	2196345	plus	XM_035841900.1	XP_035697793.1
118430808	LOC118430808	transient receptor potential cation channel subfamily M member-like 2	Branchiostoma floridae	7739	NC_049992.1	14	2304073	2326874	plus	XM_035841832.1	XP_035697725.1
118430867	LOC118430867	uncharacterized LOC118430867	Branchiostoma floridae	7739	NC_049992.1	14	2325351	2328054	minus	XM_035841903.1	XP_035697796.1
118430771	LOC118430771	dol-P-Man:Man(5)GlcNAc(2)-PP-Dol alpha-1,3-mannosyltransferase-like	Branchiostoma floridae	7739	NC_049992.1	14	2333814	2342838	plus	XM_035841793.1	XP_035697686.1
118430872	LOC118430872	ATP-dependent RNA helicase DDX19B-like	Branchiostoma floridae	7739	NC_049992.1	14	2483691	2494729	minus	XM_035841907.1	XP_035697800.1
118430521	LOC118430521	pleckstrin homology domain-containing family M member 2-like	Branchiostoma floridae	7739	NC_049992.1	14	2506233	2519944	plus	XM_035841432.1,XM_035841433.1	XP_035697325.1,XP_035697326.1
118430874	LOC118430874	elongator complex protein 5-like	Branchiostoma floridae	7739	NC_049992.1	14	2532654	2537865	plus	XM_035841909.1	XP_035697802.1
118430699	LOC118430699	28S ribosomal protein S22, mitochondrial-like	Branchiostoma floridae	7739	NC_049992.1	14	2537701	2543173	minus	XM_035841691.1,XM_035841692.1	XP_035697584.1,XP_035697585.1
118430595	LOC118430595	uncharacterized protein C1orf158 homolog	Branchiostoma floridae	7739	NC_049992.1	14	2867117	2878670	plus	XM_035841563.1,XM_035841564.1	XP_035697456.1,XP_035697457.1
118430596	LOC118430596	nucleoside diphosphate-linked moiety X motif 8-like	Branchiostoma floridae	7739	NC_049992.1	14	2878996	2881975	minus	XM_035841565.1,XM_035841566.1	XP_035697458.1,XP_035697459.1
118431037	LOC118431037	glutathione S-transferase kappa 1-like	Branchiostoma floridae	7739	NC_049992.1	14	2884513	2888308	plus	XM_035842110.1	XP_035698003.1
118430886	LOC118430886	medium-chain acyl-CoA ligase ACSF2, mitochondrial-like	Branchiostoma floridae	7739	NC_049992.1	14	2982933	2995998	plus	XM_035841920.1	XP_035697813.1
118430427	LOC118430427	mitofusin-2-like	Branchiostoma floridae	7739	NC_049992.1	14	3059359	3076173	minus	XM_035841287.1,XM_035841288.1,XM_035841289.1,XM_035841290.1	XP_035697180.1,XP_035697181.1,XP_035697182.1,XP_035697183.1
118430666	LOC118430666	gamma-aminobutyric acid receptor-associated protein	Branchiostoma floridae	7739	NC_049992.1	14	3076458	3081839	plus	XM_035841653.1	XP_035697546.1
118430890	LOC118430890	early endosome antigen 1-like	Branchiostoma floridae	7739	NC_049992.1	14	3085423	3131638	minus	XM_035841923.1	XP_035697816.1
118430694	LOC118430694	leucine-rich repeat-containing protein 15-like	Branchiostoma floridae	7739	NC_049992.1	14	3107223	3110838	plus	XM_035841687.1	XP_035697580.1
118430893	LOC118430893	protein polyglycylase TTLL10-like	Branchiostoma floridae	7739	NC_049992.1	14	3163481	3172261	minus	XM_035841926.1	XP_035697819.1
118430894	LOC118430894	arf-GAP with coiled-coil, ANK repeat and PH domain-containing protein 2-like	Branchiostoma floridae	7739	NC_049992.1	14	3188182	3206391	plus	XM_035841927.1	XP_035697820.1
118430895	LOC118430895	ATP-dependent DNA/RNA helicase DHX36-like	Branchiostoma floridae	7739	NC_049992.1	14	3213420	3224257	plus	XM_035841928.1	XP_035697821.1
118430652	LOC118430652	solute carrier family 12 member 9-like	Branchiostoma floridae	7739	NC_049992.1	14	3310649	3331842	plus	XM_035841635.1	XP_035697528.1
118430530	LOC118430530	cell division control protein 42 homolog	Branchiostoma floridae	7739	NC_049992.1	14	3374855	3382631	minus	XM_035841453.1	XP_035697346.1
118431059	LOC118431059	protein-S-isoprenylcysteine O-methyltransferase-like	Branchiostoma floridae	7739	NC_049992.1	14	3382705	3386862	plus	XM_035842138.1,XM_035842139.1	XP_035698031.1,XP_035698032.1
118430459	LOC118430459	forkhead box protein J3-like	Branchiostoma floridae	7739	NC_049992.1	14	3396612	3408301	minus	XM_035841333.1	XP_035697226.1
118431072	LOC118431072	proteasome subunit beta type-6-like	Branchiostoma floridae	7739	NC_049992.1	14	3408871	3412533	plus	XM_035842156.1	XP_035698049.1
118430976	LOC118430976	transmembrane protein 222-like	Branchiostoma floridae	7739	NC_049992.1	14	3636696	3640645	plus	XM_035842010.1	XP_035697903.1
118430917	LOC118430917	lysophospholipid acyltransferase 5-like	Branchiostoma floridae	7739	NC_049992.1	14	3665351	3687623	minus	XM_035841947.1	XP_035697840.1
118430918	LOC118430918	TAR DNA-binding protein 43-like	Branchiostoma floridae	7739	NC_049992.1	14	3687839	3693056	plus	XM_035841948.1	XP_035697841.1
118430925	LOC118430925	F-box/WD repeat-containing protein 7-like	Branchiostoma floridae	7739	NC_049992.1	14	3738159	3743049	minus	XM_035841954.1	XP_035697847.1
118429890	LOC118429890	protein associated with UVRAG as autophagy enhancer-like	Branchiostoma floridae	7739	NC_049992.1	14	3746598	3770490	plus	XM_035840515.1,XM_035840516.1	XP_035696408.1,XP_035696409.1
118429898	LOC118429898	high affinity cationic amino acid transporter 1-like	Branchiostoma floridae	7739	NC_049992.1	14	3958235	3973831	minus	XM_035840525.1,XM_035840526.1	XP_035696418.1,XP_035696419.1
118430932	LOC118430932	calmodulin-binding transcription activator 1-like	Branchiostoma floridae	7739	NC_049992.1	14	3992516	4014970	plus	XM_035841960.1	XP_035697853.1
118430933	LOC118430933	dnaJ homolog subfamily C member 16-like	Branchiostoma floridae	7739	NC_049992.1	14	4023373	4042104	plus	XM_035841961.1	XP_035697854.1
118429901	LOC118429901	protein DDI1 homolog 2-like	Branchiostoma floridae	7739	NC_049992.1	14	4057228	4066888	minus	XM_035840528.1	XP_035696421.1
118430934	LOC118430934	microfibril-associated glycoprotein 4-like	Branchiostoma floridae	7739	NC_049992.1	14	4070249	4071995	minus	XM_035841962.1	XP_035697855.1
118430279	LOC118430279	tetratricopeptide repeat protein 36-like	Branchiostoma floridae	7739	NC_049992.1	14	4640251	4644179	plus	XM_035841013.1	XP_035696906.1
118430277	LOC118430277	uncharacterized LOC118430277	Branchiostoma floridae	7739	NC_049992.1	14	4649690	4666867	minus	XM_035841011.1	XP_035696904.1
118430274	LOC118430274	peroxisomal membrane protein PEX14-like	Branchiostoma floridae	7739	NC_049992.1	14	4666923	4675215	plus	XM_035841004.1,XM_035841005.1,XM_035841006.1,XM_035841008.1	XP_035696897.1,XP_035696898.1,XP_035696899.1,XP_035696901.1
118430269	LOC118430269	zinc finger protein castor homolog 1-like	Branchiostoma floridae	7739	NC_049992.1	14	4685285	4728761	minus	XM_035840996.1,XM_035840997.1	XP_035696889.1,XP_035696890.1
118430947	LOC118430947	leucine-rich repeat-containing protein 23-like	Branchiostoma floridae	7739	NC_049992.1	14	4727201	4735049	plus	XM_035841975.1	XP_035697868.1
118430275	LOC118430275	putative tRNA (cytidine(32)/guanosine(34)-2'-O)-methyltransferase	Branchiostoma floridae	7739	NC_049992.1	14	4736837	4742719	plus	XM_035841009.1	XP_035696902.1
118430276	LOC118430276	transcription factor HES-1-B-like	Branchiostoma floridae	7739	NC_049992.1	14	4806419	4809934	plus	XM_035841010.1	XP_035696903.1
118430273	LOC118430273	uncharacterized LOC118430273	Branchiostoma floridae	7739	NC_049992.1	14	4995716	4998838	plus	XM_035841002.1,XM_035841003.1	XP_035696895.1,XP_035696896.1
118430271	LOC118430271	uncharacterized LOC118430271	Branchiostoma floridae	7739	NC_049992.1	14	4999004	5003471	minus	XM_035841000.1	XP_035696893.1
118430957	LOC118430957	sigma non-opioid intracellular receptor 1-like	Branchiostoma floridae	7739	NC_049992.1	14	5117295	5124360	minus	XM_035841987.1	XP_035697880.1
118430850	LOC118430850	fumarate hydratase class I, aerobic-like	Branchiostoma floridae	7739	NC_049992.1	14	5124539	5135126	plus	XM_035841883.1,XM_035841884.1	XP_035697776.1,XP_035697777.1
118431189	LOC118431189	activated Cdc42 kinase-like	Branchiostoma floridae	7739	NC_049992.1	14	5163775	5256410	plus	XM_035842306.1,XM_035842307.1,XM_035842308.1,XM_035842309.1,XM_035842310.1,XM_035842311.1,XM_035842312.1,XM_035842313.1,XM_035842314.1,XM_035842315.1,XM_035842316.1,XM_035842317.1,XM_035842318.1,XM_035842320.1,XM_035842321.1	XP_035698199.1,XP_035698200.1,XP_035698201.1,XP_035698202.1,XP_035698203.1,XP_035698204.1,XP_035698205.1,XP_035698206.1,XP_035698207.1,XP_035698208.1,XP_035698209.1,XP_035698210.1,XP_035698211.1,XP_035698213.1,XP_035698214.1
118430558	LOC118430558	ephexin-1-like	Branchiostoma floridae	7739	NC_049992.1	14	5417000	5427165	plus	XM_035841495.1,XM_035841496.1	XP_035697388.1,XP_035697389.1
118430654	LOC118430654	ATPase family AAA domain-containing protein 3-like	Branchiostoma floridae	7739	NC_049992.1	14	5518415	5534873	minus	XM_035841638.1,XM_035841639.1,XM_035841640.1	XP_035697531.1,XP_035697532.1,XP_035697533.1
118430714	LOC118430714	leucine-rich repeat-containing protein 49-like	Branchiostoma floridae	7739	NC_049992.1	14	5545308	5558575	plus	XM_035841718.1	XP_035697611.1
118430041	LOC118430041	D(1) dopamine receptor-like	Branchiostoma floridae	7739	NC_049992.1	14	5574984	5581539	plus	XM_035840746.1	XP_035696639.1
118430567	LOC118430567	sepiapterin reductase-like	Branchiostoma floridae	7739	NC_049992.1	14	5600939	5604947	minus	XM_035841515.1	XP_035697408.1
118430045	LOC118430045	nephrocystin-4-like	Branchiostoma floridae	7739	NC_049992.1	14	5904630	5938375	plus	XM_035840751.1	XP_035696644.1
118430424	LOC118430424	zinc finger MYND domain-containing protein 12-like	Branchiostoma floridae	7739	NC_049992.1	14	5938541	5945410	minus	XM_035841283.1,XM_035841284.1	XP_035697176.1,XP_035697177.1
118430974	LOC118430974	Somatostatin-like	Branchiostoma floridae	7739	NC_049992.1	14	6034599	6049961	plus	XM_035842007.1,XM_035842008.1,XM_035842009.1	XP_035697900.1,XP_035697901.1,XP_035697902.1
118430506	LOC118430506	DNA ligase 3-like	Branchiostoma floridae	7739	NC_049992.1	14	6103501	6116133	plus	XM_035841411.1,XM_035841412.1,XM_035841414.1,XM_035841415.1,XM_035841416.1	XP_035697304.1,XP_035697305.1,XP_035697307.1,XP_035697308.1,XP_035697309.1
118430635	LOC118430635	dolichyl-diphosphooligosaccharide--protein glycosyltransferase 48 kDa subunit-like	Branchiostoma floridae	7739	NC_049992.1	14	6146488	6155124	minus	XM_035841618.1	XP_035697511.1
118430620	LOC118430620	uncharacterized LOC118430620	Branchiostoma floridae	7739	NC_049992.1	14	6155501	6159790	plus	XM_035841599.1	XP_035697492.1
118430532	LOC118430532	protein SCO1 homolog, mitochondrial-like	Branchiostoma floridae	7739	NC_049992.1	14	6169146	6177871	plus	XM_035841457.1	XP_035697350.1
118430597	LOC118430597	zinc finger CW-type PWWP domain protein 1-like	Branchiostoma floridae	7739	NC_049992.1	14	6186639	6212280	minus	XM_035841567.1,XM_035841568.1,XM_035841569.1,XM_035841570.1	XP_035697460.1,XP_035697461.1,XP_035697462.1,XP_035697463.1
118430426	LOC118430426	probable RNA methyltransferase Y17G7B.18	Branchiostoma floridae	7739	NC_049992.1	14	6212529	6223167	plus	XM_035841286.1	XP_035697179.1
118430293	LOC118430293	adaptin ear-binding coat-associated protein 1-like	Branchiostoma floridae	7739	NC_049992.1	14	6224504	6236360	plus	XM_035841023.1,XM_035841024.1	XP_035696916.1,XP_035696917.1
118430292	LOC118430292	methylenetetrahydrofolate reductase-like	Branchiostoma floridae	7739	NC_049992.1	14	6241001	6255413	minus	XM_035841021.1,XM_035841022.1	XP_035696914.1,XP_035696915.1
118430553	LOC118430553	tumor protein p63-regulated gene 1-like protein	Branchiostoma floridae	7739	NC_049992.1	14	6324826	6336270	plus	XM_035841488.1,XM_035841489.1	XP_035697381.1,XP_035697382.1
118430051	LOC118430051	leucine-rich repeat-containing protein 34-like	Branchiostoma floridae	7739	NC_049992.1	14	6361100	6367654	plus	XM_035840758.1	XP_035696651.1
118430977	LOC118430977	integrin-linked kinase-associated serine/threonine phosphatase 2C-like	Branchiostoma floridae	7739	NC_049992.1	14	6413911	6423274	minus	XM_035842011.1	XP_035697904.1
118429973	LOC118429973	uncharacterized LOC118429973	Branchiostoma floridae	7739	NC_049992.1	14	6640331	6645588	minus	XM_035840619.1	XP_035696512.1
118430662	LOC118430662	cholecystokinin receptor type A-like	Branchiostoma floridae	7739	NC_049992.1	14	6686900	6688838	plus	XM_035841648.1	XP_035697541.1
118430571	LOC118430571	solute carrier family 35 member E2A-like	Branchiostoma floridae	7739	NC_049992.1	14	7020542	7027746	minus	XM_035841520.1,XM_035841521.1	XP_035697413.1,XP_035697414.1
118430709	LOC118430709	transmembrane protein 201-like	Branchiostoma floridae	7739	NC_049992.1	14	7027839	7036792	plus	XM_035841713.1,XM_035841714.1,XM_035841715.1	XP_035697606.1,XP_035697607.1,XP_035697608.1
118430747	LOC118430747	ephrin type-B receptor 3-like	Branchiostoma floridae	7739	NC_049992.1	14	7199950	7299516	minus	XM_035841762.1,XM_035841763.1	XP_035697655.1,XP_035697656.1
118430563	LOC118430563	eukaryotic translation initiation factor 4 gamma 3-like	Branchiostoma floridae	7739	NC_049992.1	14	7352079	7363151	minus	XM_035841505.1,XM_035841506.1,XM_035841507.1,XM_035841508.1,XM_035841509.1,XM_035841511.1	XP_035697398.1,XP_035697399.1,XP_035697400.1,XP_035697401.1,XP_035697402.1,XP_035697404.1
118430564	LOC118430564	lysosomal amino acid transporter 1 homolog	Branchiostoma floridae	7739	NC_049992.1	14	7430261	7438638	minus	XM_035841512.1	XP_035697405.1
118430411	LOC118430411	activated CDC42 kinase 1-like	Branchiostoma floridae	7739	NC_049992.1	14	7495429	7547278	minus	XM_035841264.1	XP_035697157.1
118430448	LOC118430448	transcription initiation factor TFIID subunit 10-like	Branchiostoma floridae	7739	NC_049992.1	14	7622976	7628925	plus	XM_035841323.1	XP_035697216.1
118430447	LOC118430447	espin-like	Branchiostoma floridae	7739	NC_049992.1	14	7628853	7645302	minus	XM_035841320.1,XM_035841321.1,XR_004832855.1	XP_035697213.1,XP_035697214.1
118429877	LOC118429877	zinc finger protein rotund-like	Branchiostoma floridae	7739	NC_049992.1	14	7683466	7695802	plus	XM_035840503.1,XM_035840504.1,XM_035840505.1	XP_035696396.1,XP_035696397.1,XP_035696398.1
118429878	LOC118429878	dnaJ homolog subfamily C member 11-like	Branchiostoma floridae	7739	NC_049992.1	14	7696585	7708963	minus	XM_035840506.1	XP_035696399.1
118430076	LOC118430076	multiple epidermal growth factor-like domains protein 6	Branchiostoma floridae	7739	NC_049992.1	14	7819759	7938845	minus	XM_035840784.1	XP_035696677.1
118430286	LOC118430286	prothymosin alpha-like	Branchiostoma floridae	7739	NC_049992.1	14	8195126	8207245	plus	XM_035841016.1,XM_035841017.1	XP_035696909.1,XP_035696910.1
118430603	LOC118430603	protein Wnt-4-like	Branchiostoma floridae	7739	NC_049992.1	14	8286852	8309745	minus	XM_035841578.1	XP_035697471.1
118430619	LOC118430619	uncharacterized LOC118430619	Branchiostoma floridae	7739	NC_049992.1	14	8342857	8361471	minus	XM_035841598.1	XP_035697491.1
118430583	LOC118430583	uncharacterized LOC118430583	Branchiostoma floridae	7739	NC_049992.1	14	8377291	8385300	minus	XM_035841550.1	XP_035697443.1
118430750	LOC118430750	condensin complex subunit 1-like	Branchiostoma floridae	7739	NC_049992.1	14	8442503	8474428	minus	XM_035841766.1,XM_035841767.1,XM_035841768.1	XP_035697659.1,XP_035697660.1,XP_035697661.1
118430985	LOC118430985	WD repeat-containing protein WRAP73-like	Branchiostoma floridae	7739	NC_049992.1	14	8531900	8538963	minus	XM_035842018.1,XM_035842019.1,XM_035842020.1	XP_035697911.1,XP_035697912.1,XP_035697913.1
118431020	LOC118431020	E3 ubiquitin-protein ligase TRAIP-like	Branchiostoma floridae	7739	NC_049992.1	14	8564326	8571518	plus	XM_035842091.1	XP_035697984.1
[truncated: 458 more rows]

## Sheet: Panel D
Gene ID	Symbol	Gene name	Scientific name	Tax ID	Chrromosome ID	Chromosome	Start	End	Orientation	Transcripts	Proteins
[truncated: 68 more rows]

## Sheet: Panel E
Gene ID	Symbol	Gene name	Scientific name	Tax ID	Chromosome ID	Chromosome	Start	End	Orientation	Transcripts	Proteins
[truncated: 44 more rows]

[truncated: 1 more sheets: Panel F]
